# Supplementary material for: Identifying factors associated with the direction and significance of microRNA tumor-normal expression differences in colorectal cancer
Source: BMC Cancer. 2017 Oct 30;17:707. doi: 10.1186/s12885-017-3690-x (PMC5663119; doi:10.1186/s12885-017-3690-x)
Supplement: Supplementary file 1 — (AF1_ColonStudyQuestionnaire.pdf) Copy of the questionnaire used in the study. (PDF 1180 kb) [file 12885_2017_3690_MOESM7_ESM.csv]

site	microRNA	N	AdjP	factor	N0	AdjP0	N1	AdjP1	color
proximal	hsa-miR-1261	567	0	MSI	428	0	128	0.2052	blue
proximal	hsa-miR-199b-5p	567	1	MSI	428	1	128	0.108	blue
proximal	hsa-miR-28-5p	567	8e-04	MSI	428	0.0806	128	0	blue
proximal	hsa-miR-302c-5p	567	0.9963	MSI	428	0.9953	128	0.6212	blue
proximal	hsa-miR-3121-3p	567	0.0062	MSI	428	0.1396	128	0.0015	blue
proximal	hsa-miR-3148	567	0.0033	MSI	428	0.0031	128	0.2025	blue
proximal	hsa-miR-3177-5p	567	0	MSI	428	0	128	0.1168	blue
proximal	hsa-miR-4763-5p	567	0.0065	MSI	428	0.1306	128	0.0079	blue
proximal	hsa-miR-4773	567	0	MSI	428	0	128	0.4625	blue
proximal	hsa-miR-500a-3p	567	0.9836	MSI	428	0.9894	128	0.4404	blue
proximal	hsa-miR-5095	567	0.0211	MSI	428	0.1582	128	0.0132	blue
proximal	hsa-miR-516b-5p	567	0.0012	MSI	428	0.0014	128	0.3882	blue
proximal	hsa-miR-519e-5p	567	0.0016	MSI	428	0.0059	128	0.1718	blue
proximal	hsa-miR-548aj-5p	567	5e-04	MSI	428	0.0022	128	0.0968	blue
proximal	hsa-miR-548aw	567	0.0023	MSI	428	0.0089	128	0.1231	blue
proximal	hsa-miR-5585-5p	567	3e-04	MSI	428	9e-04	128	0.1809	blue
proximal	hsa-miR-616-3p	567	1	MSI	428	1	128	0.8265	blue
proximal	hsa-miR-6511a-3p	567	0.0033	MSI	428	0.0092	128	0.1984	blue
proximal	hsa-miR-671-3p	567	0.0079	MSI	428	0.0077	128	0.3375	blue
proximal	hsa-miR-98-5p	567	1	MSI	428	1	128	0.8152	blue
proximal	hsa-miR-99b-5p	567	0.9999	MSI	428	1	128	0.6769	blue
proximal	hsa-miR-330-3p	567	0	MSI	428	0	128	0.2793	blue
proximal	hsa-miR-3615	567	0	MSI	428	1e-04	128	0.0788	blue
proximal	hsa-miR-4296	567	0.9911	MSI	428	0.9955	128	0.4106	blue
proximal	hsa-miR-4317	567	1	MSI	428	1	128	0.7652	blue
proximal	hsa-miR-4461	567	0.0059	MSI	428	0.0838	128	0.0066	blue
proximal	hsa-miR-4717-3p	567	0.9991	MSI	428	0.9998	128	0.4491	blue
proximal	hsa-miR-184	567	9e-04	CIMP	280	0.0075	204	0.1151	blue
proximal	hsa-miR-199b-5p	567	1	CIMP	280	1	204	0.912	blue
proximal	hsa-miR-28-5p	567	8e-04	CIMP	280	0.4155	204	0	blue
proximal	hsa-miR-3148	567	0.0033	CIMP	280	0.0045	204	0.4276	blue
proximal	hsa-miR-3149	567	0.9789	CIMP	280	0.991	204	0.3569	blue
proximal	hsa-miR-3170	567	0.018	CIMP	280	0.0155	204	0.2651	blue
proximal	hsa-miR-4763-5p	567	0.0065	CIMP	280	0.2276	204	0.0139	blue
proximal	hsa-miR-500a-3p	567	0.9836	CIMP	280	0.9792	204	0.656	blue
proximal	hsa-miR-516b-5p	567	0.0012	CIMP	280	0.0067	204	0.0789	blue
proximal	hsa-miR-519e-5p	567	0.0016	CIMP	280	0.0167	204	0.102	blue
proximal	hsa-miR-548aj-5p	567	5e-04	CIMP	280	0.0031	204	0.1694	blue
proximal	hsa-miR-5585-5p	567	3e-04	CIMP	280	0.003	204	0.0986	blue
proximal	hsa-miR-5708	567	0.0076	CIMP	280	0.0143	204	0.2886	blue
proximal	hsa-miR-605	567	0.002	CIMP	280	0.1093	204	0.0033	blue
proximal	hsa-miR-99b-5p	567	0.9999	CIMP	280	0.9999	204	0.7576	blue
proximal	hsa-miR-378e	567	0.0131	CIMP	280	0.009	204	0.3226	blue
proximal	hsa-miR-4440	567	0.0018	CIMP	280	0.2408	204	0.0018	blue
proximal	hsa-miR-4461	567	0.0059	CIMP	280	0.1994	204	0.0178	blue
proximal	hsa-miR-4657	567	0.9788	CIMP	280	0.9889	204	0.464	blue
proximal	hsa-miR-124-3p	567	0	BRAF	391	0	73	0.1229	blue
proximal	hsa-miR-28-3p	567	0	BRAF	391	0	73	0.1186	blue
proximal	hsa-miR-28-5p	567	8e-04	BRAF	391	0.0064	73	0.0842	blue
proximal	hsa-miR-3148	567	0.0033	BRAF	391	0.0203	73	0.3908	blue
proximal	hsa-miR-4763-5p	567	0.0065	BRAF	391	0.103	73	0.0089	blue
proximal	hsa-miR-5095	567	0.0211	BRAF	391	0.102	73	0.0065	blue
proximal	hsa-miR-548aj-5p	567	5e-04	BRAF	391	3e-04	73	0.6742	blue
proximal	hsa-miR-5708	567	0.0076	BRAF	391	0.0179	73	0.1195	blue
proximal	hsa-miR-616-3p	567	1	BRAF	391	1	73	0.6355	blue
proximal	hsa-miR-6511a-3p	567	0.0033	BRAF	391	0.0028	73	0.2424	blue
proximal	hsa-miR-3615	567	0	BRAF	391	6e-04	73	0.0808	blue
proximal	hsa-miR-4317	567	1	BRAF	391	0.9998	73	0.8958	blue
proximal	hsa-miR-4717-3p	567	0.9991	BRAF	391	0.9964	73	0.4477	blue
proximal	hsa-miR-184	567	9e-04	TP53	325	0.0055	222	0.0873	blue
proximal	hsa-miR-3064-5p	567	0.001	TP53	325	0.1691	222	0.0022	blue
proximal	hsa-miR-3121-3p	567	0.0062	TP53	325	0.0041	222	0.4559	blue
proximal	hsa-miR-4763-5p	567	0.0065	TP53	325	7e-04	222	0.5479	blue
proximal	hsa-miR-5095	567	0.0211	TP53	325	0.008	222	0.5249	blue
proximal	hsa-miR-548aw	567	0.0023	TP53	325	0.3284	222	5e-04	blue
proximal	hsa-miR-5708	567	0.0076	TP53	325	0	222	0.9213	blue
proximal	hsa-miR-6500-3p	567	0.001	TP53	325	0.0135	222	0.0757	blue
proximal	hsa-miR-6511a-3p	567	0.0033	TP53	325	0.0066	222	0.2433	blue
proximal	hsa-miR-671-3p	567	0.0079	TP53	325	0.3279	222	0.0035	blue
proximal	hsa-miR-328	567	2e-04	TP53	325	2e-04	222	0.2306	blue
proximal	hsa-miR-3591-3p	567	0.0113	TP53	325	0.0246	222	0.2931	blue
proximal	hsa-miR-4296	567	0.9911	TP53	325	0.8386	222	0.9915	blue
proximal	hsa-miR-4461	567	0.0059	TP53	325	0.0904	222	0.023	blue
proximal	hsa-miR-4657	567	0.9788	TP53	325	0.7401	222	0.9967	blue
proximal	hsa-miR-4694-3p	567	0.0099	TP53	325	0.4306	222	0.0012	blue
proximal	hsa-miR-196a-5p	567	0.9803	KRAS	341	0.4563	198	1	blue
proximal	hsa-miR-28-5p	567	8e-04	KRAS	341	0.1612	198	6e-04	blue
proximal	hsa-miR-3064-5p	567	0.001	KRAS	341	7e-04	198	0.2089	blue
proximal	hsa-miR-3148	567	0.0033	KRAS	341	0.0011	198	0.4569	blue
proximal	hsa-miR-4763-5p	567	0.0065	KRAS	341	6e-04	198	0.5877	blue
proximal	hsa-miR-500a-3p	567	0.9836	KRAS	341	0.9954	198	0.8091	blue
proximal	hsa-miR-519e-5p	567	0.0016	KRAS	341	0.1037	198	0.0144	blue
proximal	hsa-miR-548aj-5p	567	5e-04	KRAS	341	0.0017	198	0.2443	blue
proximal	hsa-miR-548aw	567	0.0023	KRAS	341	0.0147	198	0.0888	blue
proximal	hsa-miR-605	567	0.002	KRAS	341	0.0029	198	0.2688	blue
proximal	hsa-miR-6500-3p	567	0.001	KRAS	341	0.0033	198	0.2032	blue
proximal	hsa-miR-6511a-3p	567	0.0033	KRAS	341	0.0087	198	0.2119	blue
proximal	hsa-miR-670	567	0	KRAS	341	0	198	0.1565	blue
proximal	hsa-miR-671-3p	567	0.0079	KRAS	341	0.0045	198	0.4919	blue
proximal	hsa-miR-99b-5p	567	0.9999	KRAS	341	1	198	0.2722	blue
proximal	hsa-miR-328	567	2e-04	KRAS	341	1e-04	198	0.2469	blue
proximal	hsa-miR-3591-3p	567	0.0113	KRAS	341	0.0129	198	0.4203	blue
proximal	hsa-miR-4296	567	0.9911	KRAS	341	0.9914	198	0.7701	blue
proximal	hsa-miR-4440	567	0.0018	KRAS	341	0.0022	198	0.2262	blue
proximal	hsa-miR-4461	567	0.0059	KRAS	341	0.1054	198	0.0171	blue
proximal	hsa-miR-4657	567	0.9788	KRAS	341	0.9196	198	0.9775	blue
proximal	hsa-miR-124-3p	567	0	STAGE_D	475	0	92	0.1856	blue
proximal	hsa-miR-184	567	9e-04	STAGE_D	475	0.0013	92	0.2509	blue
proximal	hsa-miR-196a-5p	567	0.9803	STAGE_D	475	0.9791	92	0.6035	blue
proximal	hsa-miR-3121-3p	567	0.0062	STAGE_D	475	0.0052	92	0.3821	blue
proximal	hsa-miR-3148	567	0.0033	STAGE_D	475	0.0047	92	0.2442	blue
proximal	hsa-miR-3149	567	0.9789	STAGE_D	475	0.9808	92	0.5533	blue
proximal	hsa-miR-4763-5p	567	0.0065	STAGE_D	475	0.0017	92	0.7127	blue
proximal	hsa-miR-4768-3p	567	0	STAGE_D	475	0	92	0.1257	blue
proximal	hsa-miR-4773	567	0	STAGE_D	475	0	92	0.1597	blue
proximal	hsa-miR-5095	567	0.0211	STAGE_D	475	0.0114	92	0.5632	blue
proximal	hsa-miR-516b-5p	567	0.0012	STAGE_D	475	0.0048	92	0.0886	blue
proximal	hsa-miR-5187-5p	567	0	STAGE_D	475	0	92	0.1168	blue
proximal	hsa-miR-518c-5p	567	0	STAGE_D	475	0	92	0.0792	blue
proximal	hsa-miR-5708	567	0.0076	STAGE_D	475	0.0011	92	0.8265	blue
proximal	hsa-miR-605	567	0.002	STAGE_D	475	0.0039	92	0.1782	blue
proximal	hsa-miR-6500-3p	567	0.001	STAGE_D	475	8e-04	92	0.3599	blue
proximal	hsa-miR-6511a-3p	567	0.0033	STAGE_D	475	0.0013	92	0.536	blue
proximal	hsa-miR-671-3p	567	0.0079	STAGE_D	475	0.0159	92	0.2037	blue
proximal	hsa-miR-99b-5p	567	0.9999	STAGE_D	475	0.9998	92	0.7807	blue
proximal	hsa-miR-328	567	2e-04	STAGE_D	475	1e-04	92	0.4708	blue
proximal	hsa-miR-3591-3p	567	0.0113	STAGE_D	475	0.0146	92	0.3225	blue
proximal	hsa-miR-3660	567	0	STAGE_D	475	0	92	0.1248	blue
proximal	hsa-miR-378e	567	0.0131	STAGE_D	475	0.0134	92	0.3886	blue
proximal	hsa-miR-4296	567	0.9911	STAGE_D	475	0.9878	92	0.6881	blue
proximal	hsa-miR-4303	567	0	STAGE_D	475	1e-04	92	0.0799	blue
proximal	hsa-miR-4440	567	0.0018	STAGE_D	475	0.0065	92	0.115	blue
proximal	hsa-miR-4461	567	0.0059	STAGE_D	475	0.0191	92	0.103	blue
proximal	hsa-miR-4520b-3p	567	0	STAGE_D	475	0	92	0.2214	blue
proximal	hsa-miR-4638-5p	567	0	STAGE_D	475	1e-04	92	0.0847	blue
proximal	hsa-miR-4659b-3p	567	0	STAGE_D	475	0	92	0.2631	blue
proximal	hsa-miR-4701-5p	567	0	STAGE_D	475	0	92	0.2735	blue
proximal	hsa-miR-4717-3p	567	0.9991	STAGE_D	475	0.9976	92	0.8519	blue
proximal	hsa-miR-184	567	9e-04	STAGE_L	417	0.0011	150	0.1984	blue
proximal	hsa-miR-302c-5p	567	0.9963	STAGE_L	417	0.9853	150	0.9105	blue
proximal	hsa-miR-3064-5p	567	0.001	STAGE_L	417	0.003	150	0.0842	blue
proximal	hsa-miR-3124-5p	567	0	STAGE_L	417	0	150	0.102	blue
proximal	hsa-miR-3148	567	0.0033	STAGE_L	417	0.0075	150	0.1617	blue
proximal	hsa-miR-3164	567	0	STAGE_L	417	0	150	0.0907	blue
proximal	hsa-miR-3170	567	0.018	STAGE_L	417	0.0025	150	0.7054	blue
proximal	hsa-miR-4773	567	0	STAGE_L	417	0	150	0.2334	blue
proximal	hsa-miR-5095	567	0.0211	STAGE_L	417	0.0223	150	0.3174	blue
proximal	hsa-miR-516b-5p	567	0.0012	STAGE_L	417	6e-04	150	0.3469	blue
proximal	hsa-miR-519e-5p	567	0.0016	STAGE_L	417	0.0031	150	0.2029	blue
proximal	hsa-miR-548aj-5p	567	5e-04	STAGE_L	417	0.002	150	0.0987	blue
proximal	hsa-miR-5696	567	0	STAGE_L	417	0	150	0.3145	blue
proximal	hsa-miR-6500-3p	567	0.001	STAGE_L	417	0.001	150	0.2563	blue
proximal	hsa-miR-670	567	0	STAGE_L	417	0	150	0.1578	blue
proximal	hsa-miR-671-3p	567	0.0079	STAGE_L	417	0.0039	150	0.4289	blue
proximal	hsa-miR-99b-5p	567	0.9999	STAGE_L	417	0.9997	150	0.8649	blue
proximal	hsa-miR-3615	567	0	STAGE_L	417	1e-04	150	0.102	blue
proximal	hsa-miR-378e	567	0.0131	STAGE_L	417	0.0095	150	0.4254	blue
proximal	hsa-miR-4440	567	0.0018	STAGE_L	417	0.004	150	0.1524	blue
proximal	hsa-miR-4461	567	0.0059	STAGE_L	417	5e-04	150	0.7272	blue
proximal	hsa-miR-4638-5p	567	0	STAGE_L	417	0	150	0.3615	blue
proximal	hsa-miR-4654	567	0.9771	STAGE_L	417	0.9811	150	0.601	blue
proximal	hsa-miR-184	567	9e-04	STAGE_R	252	0.1146	315	0.0018	blue
proximal	hsa-miR-3064-5p	567	0.001	STAGE_R	252	3e-04	315	0.1741	blue
proximal	hsa-miR-3148	567	0.0033	STAGE_R	252	0.0805	315	0.0127	blue
proximal	hsa-miR-3170	567	0.018	STAGE_R	252	0.3983	315	0.0052	blue
proximal	hsa-miR-4763-5p	567	0.0065	STAGE_R	252	0.1092	315	0.0223	blue
proximal	hsa-miR-4773	567	0	STAGE_R	252	0.108	315	0	blue
proximal	hsa-miR-5095	567	0.0211	STAGE_R	252	0.3639	315	0.0107	blue
proximal	hsa-miR-516b-5p	567	0.0012	STAGE_R	252	0.135	315	0.0024	blue
proximal	hsa-miR-548aw	567	0.0023	STAGE_R	252	1e-04	315	0.2566	blue
proximal	hsa-miR-5708	567	0.0076	STAGE_R	252	0.2198	315	0.01	blue
proximal	hsa-miR-6500-3p	567	0.001	STAGE_R	252	0.1994	315	8e-04	blue
proximal	hsa-miR-6511a-3p	567	0.0033	STAGE_R	252	0.0905	315	0.011	blue
proximal	hsa-miR-671-3p	567	0.0079	STAGE_R	252	0.2347	315	0.0108	blue
proximal	hsa-miR-378e	567	0.0131	STAGE_R	252	0.3438	315	0.0092	blue
proximal	hsa-miR-4440	567	0.0018	STAGE_R	252	0.0914	315	0.0068	blue
proximal	hsa-miR-4461	567	0.0059	STAGE_R	252	0.4382	315	0.0016	blue
proximal	hsa-miR-4638-5p	567	0	STAGE_R	252	0.0841	315	0	blue
proximal	hsa-miR-4694-3p	567	0.0099	STAGE_R	252	0.0054	315	0.2179	blue
proximal	hsa-miR-4717-3p	567	0.9991	STAGE_R	252	0.9985	315	0.9159	blue
proximal	hsa-miR-124-3p	567	0	AJCC_1	479	0	88	0.2628	blue
proximal	hsa-miR-142-3p	567	0	AJCC_1	479	0	88	0.1236	blue
proximal	hsa-miR-184	567	9e-04	AJCC_1	479	4e-04	88	0.5196	blue
proximal	hsa-miR-196a-5p	567	0.9803	AJCC_1	479	0.7912	88	0.9982	blue
proximal	hsa-miR-204-3p	567	0	AJCC_1	479	0	88	0.4633	blue
proximal	hsa-miR-28-5p	567	8e-04	AJCC_1	479	5e-04	88	0.5625	blue
proximal	hsa-miR-3064-5p	567	0.001	AJCC_1	479	2e-04	88	0.3811	blue
proximal	hsa-miR-30e-5p	567	0	AJCC_1	479	0	88	0.1738	blue
proximal	hsa-miR-3121-3p	567	0.0062	AJCC_1	479	0.0041	88	0.5282	blue
proximal	hsa-miR-3124-5p	567	0	AJCC_1	479	0	88	0.4222	blue
proximal	hsa-miR-3148	567	0.0033	AJCC_1	479	0.0018	88	0.5	blue
proximal	hsa-miR-3164	567	0	AJCC_1	479	0	88	0.2439	blue
proximal	hsa-miR-3170	567	0.018	AJCC_1	479	0.0064	88	0.6171	blue
proximal	hsa-miR-4768-3p	567	0	AJCC_1	479	0	88	0.0979	blue
proximal	hsa-miR-4773	567	0	AJCC_1	479	0	88	0.2302	blue
proximal	hsa-miR-500a-3p	567	0.9836	AJCC_1	479	0.9761	88	0.7236	blue
proximal	hsa-miR-516b-5p	567	0.0012	AJCC_1	479	2e-04	88	0.7454	blue
proximal	hsa-miR-5187-5p	567	0	AJCC_1	479	0	88	0.202	blue
proximal	hsa-miR-519e-5p	567	0.0016	AJCC_1	479	7e-04	88	0.6224	blue
proximal	hsa-miR-548aj-5p	567	5e-04	AJCC_1	479	1e-04	88	0.8702	blue
proximal	hsa-miR-548aw	567	0.0023	AJCC_1	479	0.0057	88	0.1609	blue
proximal	hsa-miR-5696	567	0	AJCC_1	479	0	88	0.3933	blue
proximal	hsa-miR-590-5p	567	0	AJCC_1	479	0	88	0.1698	blue
proximal	hsa-miR-6500-3p	567	0.001	AJCC_1	479	0.0022	88	0.1307	blue
proximal	hsa-miR-6511a-3p	567	0.0033	AJCC_1	479	0.0091	88	0.0996	blue
proximal	hsa-miR-670	567	0	AJCC_1	479	0	88	0.6465	blue
proximal	hsa-miR-671-3p	567	0.0079	AJCC_1	479	9e-04	88	0.8213	blue
proximal	hsa-miR-3607-5p	567	0	AJCC_1	479	0	88	0.6627	blue
proximal	hsa-miR-3615	567	0	AJCC_1	479	0	88	0.2764	blue
proximal	hsa-miR-3660	567	0	AJCC_1	479	0	88	0.2568	blue
proximal	hsa-miR-378e	567	0.0131	AJCC_1	479	0.0107	88	0.4548	blue
proximal	hsa-miR-4296	567	0.9911	AJCC_1	479	0.9098	88	0.9924	blue
proximal	hsa-miR-4303	567	0	AJCC_1	479	0	88	0.447	blue
proximal	hsa-miR-4440	567	0.0018	AJCC_1	479	0.003	88	0.2872	blue
proximal	hsa-miR-4461	567	0.0059	AJCC_1	479	7e-04	88	0.9018	blue
proximal	hsa-miR-4520b-3p	567	0	AJCC_1	479	0	88	0.3274	blue
proximal	hsa-miR-4638-5p	567	0	AJCC_1	479	0	88	0.3931	blue
proximal	hsa-miR-4657	567	0.9788	AJCC_1	479	0.8813	88	0.9895	blue
proximal	hsa-miR-4659b-3p	567	0	AJCC_1	479	0	88	0.1872	blue
proximal	hsa-miR-4694-3p	567	0.0099	AJCC_1	479	0.0033	88	0.635	blue
proximal	hsa-miR-196a-5p	567	0.9803	AJCC_2	285	0.5402	282	0.9962	blue
proximal	hsa-miR-302c-5p	567	0.9963	AJCC_2	285	0.9952	282	0.8372	blue
proximal	hsa-miR-3064-5p	567	0.001	AJCC_2	285	0.0032	282	0.0842	blue
proximal	hsa-miR-3121-3p	567	0.0062	AJCC_2	285	0.0788	282	0.0219	blue
proximal	hsa-miR-3148	567	0.0033	AJCC_2	285	0.0132	282	0.0805	blue
proximal	hsa-miR-3149	567	0.9789	AJCC_2	285	0.6499	282	0.9873	blue
proximal	hsa-miR-3170	567	0.018	AJCC_2	285	0.0028	282	0.4438	blue
proximal	hsa-miR-4763-5p	567	0.0065	AJCC_2	285	0.1766	282	0.0079	blue
proximal	hsa-miR-516b-5p	567	0.0012	AJCC_2	285	0.0029	282	0.0902	blue
proximal	hsa-miR-519e-5p	567	0.0016	AJCC_2	285	0.0025	282	0.111	blue
proximal	hsa-miR-548aw	567	0.0023	AJCC_2	285	0.0075	282	0.095	blue
proximal	hsa-miR-5708	567	0.0076	AJCC_2	285	0.3057	282	0.0036	blue
proximal	hsa-miR-605	567	0.002	AJCC_2	285	0.0792	282	0.0069	blue
proximal	hsa-miR-6511a-3p	567	0.0033	AJCC_2	285	0.1398	282	0.0037	blue
proximal	hsa-miR-671-3p	567	0.0079	AJCC_2	285	0.0129	282	0.1673	blue
proximal	hsa-miR-3591-3p	567	0.0113	AJCC_2	285	0.1494	282	0.0243	blue
proximal	hsa-miR-4461	567	0.0059	AJCC_2	285	0.0234	282	0.0853	blue
proximal	hsa-miR-4694-3p	567	0.0099	AJCC_2	285	0.0158	282	0.1528	blue
proximal	hsa-miR-124-3p	567	0	AJCC_3	102	0.1366	465	0	blue
proximal	hsa-miR-184	567	9e-04	AJCC_3	102	0.24	465	0.0017	blue
proximal	hsa-miR-196a-5p	567	0.9803	AJCC_3	102	0.4859	465	0.9829	blue
proximal	hsa-miR-3121-3p	567	0.0062	AJCC_3	102	0.3559	465	0.0075	blue
proximal	hsa-miR-3148	567	0.0033	AJCC_3	102	0.1891	465	0.0076	blue
proximal	hsa-miR-3149	567	0.9789	AJCC_3	102	0.4115	465	0.986	blue
proximal	hsa-miR-3164	567	0	AJCC_3	102	0.0766	465	0	blue
proximal	hsa-miR-4763-5p	567	0.0065	AJCC_3	102	0.4926	465	0.0051	blue
proximal	hsa-miR-4768-3p	567	0	AJCC_3	102	0.0823	465	0	blue
proximal	hsa-miR-4773	567	0	AJCC_3	102	0.2443	465	0	blue
proximal	hsa-miR-5095	567	0.0211	AJCC_3	102	0.472	465	0.0187	blue
proximal	hsa-miR-516b-5p	567	0.0012	AJCC_3	102	0.1564	465	0.0036	blue
proximal	hsa-miR-5708	567	0.0076	AJCC_3	102	0.6707	465	0.0029	blue
proximal	hsa-miR-6500-3p	567	0.001	AJCC_3	102	0.3404	465	0.0011	blue
proximal	hsa-miR-6511a-3p	567	0.0033	AJCC_3	102	0.3403	465	0.0038	blue
proximal	hsa-miR-671-3p	567	0.0079	AJCC_3	102	0.2625	465	0.0169	blue
proximal	hsa-miR-99b-5p	567	0.9999	AJCC_3	102	0.7281	465	0.9998	blue
proximal	hsa-miR-328	567	2e-04	AJCC_3	102	0.1941	465	4e-04	blue
proximal	hsa-miR-378e	567	0.0131	AJCC_3	102	0.4374	465	0.0127	blue
proximal	hsa-miR-4296	567	0.9911	AJCC_3	102	0.6848	465	0.9854	blue
proximal	hsa-miR-4303	567	0	AJCC_3	102	0.0973	465	1e-04	blue
proximal	hsa-miR-4440	567	0.0018	AJCC_3	102	0.1285	465	0.0074	blue
proximal	hsa-miR-4461	567	0.0059	AJCC_3	102	0.1739	465	0.0165	blue
proximal	hsa-miR-4520b-3p	567	0	AJCC_3	102	0.1687	465	0	blue
proximal	hsa-miR-4638-5p	567	0	AJCC_3	102	0.0889	465	1e-04	blue
proximal	hsa-miR-4659b-3p	567	0	AJCC_3	102	0.259	465	0	blue
proximal	hsa-miR-4694-3p	567	0.0099	AJCC_3	102	0.0019	465	0.1168	blue
proximal	hsa-miR-4701-5p	567	0	AJCC_3	102	0.1014	465	0	blue
proximal	hsa-miR-184	567	9e-04	SEX	286	0.0017	281	0.1012	blue
proximal	hsa-miR-28-5p	567	8e-04	SEX	286	8e-04	281	0.144	blue
proximal	hsa-miR-302c-5p	567	0.9963	SEX	286	0.7855	281	0.9978	blue
proximal	hsa-miR-3064-5p	567	0.001	SEX	286	0.0037	281	0.0828	blue
proximal	hsa-miR-3121-3p	567	0.0062	SEX	286	0.0201	281	0.1051	blue
proximal	hsa-miR-3148	567	0.0033	SEX	286	0.0013	281	0.201	blue
proximal	hsa-miR-3149	567	0.9789	SEX	286	0.9876	281	0.6789	blue
proximal	hsa-miR-4763-5p	567	0.0065	SEX	286	0.3106	281	0.0027	blue
proximal	hsa-miR-500a-3p	567	0.9836	SEX	286	0.7393	281	0.9884	blue
proximal	hsa-miR-5095	567	0.0211	SEX	286	6e-04	281	0.6228	blue
proximal	hsa-miR-519e-5p	567	0.0016	SEX	286	0.005	281	0.0982	blue
proximal	hsa-miR-548aw	567	0.0023	SEX	286	0.0047	281	0.1243	blue
proximal	hsa-miR-5708	567	0.0076	SEX	286	0.0178	281	0.1312	blue
proximal	hsa-miR-6500-3p	567	0.001	SEX	286	0.001	281	0.1448	blue
proximal	hsa-miR-6511a-3p	567	0.0033	SEX	286	0.1096	281	0.0074	blue
proximal	hsa-miR-671-3p	567	0.0079	SEX	286	0.0231	281	0.1426	blue
proximal	hsa-miR-3591-3p	567	0.0113	SEX	286	0.2565	281	0.0103	blue
proximal	hsa-miR-378e	567	0.0131	SEX	286	8e-04	281	0.5223	blue
proximal	hsa-miR-4296	567	0.9911	SEX	286	0.6882	281	0.9962	blue
proximal	hsa-miR-4638-5p	567	0	SEX	286	0	281	0.2162	blue
proximal	hsa-miR-4654	567	0.9771	SEX	286	0.5684	281	0.9948	blue
proximal	hsa-miR-4657	567	0.9788	SEX	286	0.7745	281	0.9754	blue
proximal	hsa-miR-4694-3p	567	0.0099	SEX	286	0.0047	281	0.343	blue
proximal	hsa-miR-124-3p	567	0	DIFF_NA	542	0	24	0.0921	blue
proximal	hsa-miR-1261	567	0	DIFF_NA	542	0	24	0.1574	blue
proximal	hsa-miR-184	567	9e-04	DIFF_NA	542	0.0025	24	0.1248	blue
proximal	hsa-miR-193a-3p	567	1	DIFF_NA	542	1	24	0.9246	blue
proximal	hsa-miR-196a-5p	567	0.9803	DIFF_NA	542	0.9909	24	0.1051	blue
proximal	hsa-miR-199b-5p	567	1	DIFF_NA	542	1	24	0.3899	blue
proximal	hsa-miR-221-3p	567	1	DIFF_NA	542	1	24	0.853	blue
proximal	hsa-miR-28-5p	567	8e-04	DIFF_NA	542	0.0027	24	0.0752	blue
proximal	hsa-miR-302c-5p	567	0.9963	DIFF_NA	542	0.9925	24	0.7802	blue
proximal	hsa-miR-3064-5p	567	0.001	DIFF_NA	542	0.0018	24	0.2237	blue
proximal	hsa-miR-3149	567	0.9789	DIFF_NA	542	0.9881	24	0.3019	blue
proximal	hsa-miR-3164	567	0	DIFF_NA	542	0	24	0.5239	blue
proximal	hsa-miR-3177-5p	567	0	DIFF_NA	542	0	24	0.4058	blue
proximal	hsa-miR-3181	567	0	DIFF_NA	542	0	24	0.5353	blue
proximal	hsa-miR-4763-5p	567	0.0065	DIFF_NA	542	0.01	24	0.3226	blue
proximal	hsa-miR-4768-3p	567	0	DIFF_NA	542	0	24	0.1161	blue
proximal	hsa-miR-500a-3p	567	0.9836	DIFF_NA	542	0.9825	24	0.5052	blue
proximal	hsa-miR-516b-5p	567	0.0012	DIFF_NA	542	8e-04	24	0.5514	blue
proximal	hsa-miR-519e-5p	567	0.0016	DIFF_NA	542	0.004	24	0.1109	blue
proximal	hsa-miR-548aw	567	0.0023	DIFF_NA	542	0.0059	24	0.0768	blue
proximal	hsa-miR-5585-5p	567	3e-04	DIFF_NA	542	8e-04	24	0.0882	blue
proximal	hsa-miR-5696	567	0	DIFF_NA	542	0	24	0.0976	blue
proximal	hsa-miR-5708	567	0.0076	DIFF_NA	542	0.0223	24	0.0921	blue
proximal	hsa-miR-590-5p	567	0	DIFF_NA	542	0	24	0.0965	blue
proximal	hsa-miR-605	567	0.002	DIFF_NA	542	0.0042	24	0.2026	blue
proximal	hsa-miR-616-3p	567	1	DIFF_NA	542	1	24	0.601	blue
proximal	hsa-miR-6500-3p	567	0.001	DIFF_NA	542	0.0019	24	0.2339	blue
proximal	hsa-miR-6511a-3p	567	0.0033	DIFF_NA	542	0.0079	24	0.1312	blue
proximal	hsa-miR-671-3p	567	0.0079	DIFF_NA	542	0.0095	24	0.4588	blue
proximal	hsa-miR-98-5p	567	1	DIFF_NA	542	1	24	0.8037	blue
proximal	hsa-miR-99b-5p	567	0.9999	DIFF_NA	542	0.9999	24	0.3329	blue
proximal	hsa-miR-328	567	2e-04	DIFF_NA	542	6e-04	24	0.0773	blue
proximal	hsa-miR-330-3p	567	0	DIFF_NA	542	0	24	0.4715	blue
proximal	hsa-miR-3591-3p	567	0.0113	DIFF_NA	542	0.0122	24	0.5	blue
proximal	hsa-miR-3614-5p	567	0	DIFF_NA	542	0	24	0.0976	blue
proximal	hsa-miR-3622b-3p	567	1	DIFF_NA	542	1	24	0.7732	blue
proximal	hsa-miR-3660	567	0	DIFF_NA	542	0	24	0.1002	blue
proximal	hsa-miR-378e	567	0.0131	DIFF_NA	542	0.0177	24	0.4148	blue
proximal	hsa-miR-424-5p	567	1	DIFF_NA	542	1	24	0.9246	blue
proximal	hsa-miR-4296	567	0.9911	DIFF_NA	542	0.9945	24	0.2138	blue
proximal	hsa-miR-4303	567	0	DIFF_NA	542	1e-04	24	0.1561	blue
proximal	hsa-miR-4316	567	0	DIFF_NA	542	0	24	0.0868	blue
proximal	hsa-miR-4317	567	1	DIFF_NA	542	1	24	0.6691	blue
proximal	hsa-miR-4440	567	0.0018	DIFF_NA	542	0.0052	24	0.0966	blue
proximal	hsa-miR-4461	567	0.0059	DIFF_NA	542	0.0112	24	0.1822	blue
proximal	hsa-miR-4469	567	0	DIFF_NA	542	0	24	0.4894	blue
proximal	hsa-miR-4520b-3p	567	0	DIFF_NA	542	0	24	0.2197	blue
proximal	hsa-miR-4526	567	0	DIFF_NA	542	0	24	0.1578	blue
proximal	hsa-miR-4638-5p	567	0	DIFF_NA	542	1e-04	24	0.0945	blue
proximal	hsa-miR-4654	567	0.9771	DIFF_NA	542	0.9852	24	0.2246	blue
proximal	hsa-miR-4657	567	0.9788	DIFF_NA	542	0.9878	24	0.1357	blue
proximal	hsa-miR-4659b-3p	567	0	DIFF_NA	542	0	24	0.0944	blue
proximal	hsa-miR-4694-3p	567	0.0099	DIFF_NA	542	0.0241	24	0.078	blue
proximal	hsa-miR-4701-5p	567	0	DIFF_NA	542	0	24	0.331	blue
proximal	hsa-miR-4717-3p	567	0.9991	DIFF_NA	542	0.9981	24	0.758	blue
proximal	hsa-miR-184	567	9e-04	DIFF_WELL	516	0.001	50	0.3761	blue
proximal	hsa-miR-204-3p	567	0	DIFF_WELL	516	0	50	0.2023	blue
proximal	hsa-miR-28-3p	567	0	DIFF_WELL	516	0	50	0.2844	blue
proximal	hsa-miR-28-5p	567	8e-04	DIFF_WELL	516	0.0019	50	0.2446	blue
proximal	hsa-miR-302c-5p	567	0.9963	DIFF_WELL	516	0.9889	50	0.904	blue
proximal	hsa-miR-3064-5p	567	0.001	DIFF_WELL	516	0.003	50	0.1058	blue
proximal	hsa-miR-30e-5p	567	0	DIFF_WELL	516	0	50	0.1134	blue
proximal	hsa-miR-31-5p	567	1	DIFF_WELL	516	1	50	0.6457	blue
proximal	hsa-miR-3121-3p	567	0.0062	DIFF_WELL	516	0.0098	50	0.3389	blue
proximal	hsa-miR-3148	567	0.0033	DIFF_WELL	516	0.0031	50	0.7632	blue
proximal	hsa-miR-3164	567	0	DIFF_WELL	516	0	50	0.2138	blue
proximal	hsa-miR-3170	567	0.018	DIFF_WELL	516	0.008	50	0.8016	blue
proximal	hsa-miR-3177-5p	567	0	DIFF_WELL	516	0	50	0.2499	blue
proximal	hsa-miR-3181	567	0	DIFF_WELL	516	0	50	0.3984	blue
proximal	hsa-miR-516b-5p	567	0.0012	DIFF_WELL	516	0.0011	50	0.3954	blue
proximal	hsa-miR-5187-5p	567	0	DIFF_WELL	516	0	50	0.1165	blue
proximal	hsa-miR-519e-5p	567	0.0016	DIFF_WELL	516	0.0013	50	0.5868	blue
proximal	hsa-miR-548aj-5p	567	5e-04	DIFF_WELL	516	1e-04	50	0.7281	blue
proximal	hsa-miR-548aw	567	0.0023	DIFF_WELL	516	0.0085	50	0.0776	blue
proximal	hsa-miR-5585-5p	567	3e-04	DIFF_WELL	516	5e-04	50	0.2701	blue
proximal	hsa-miR-5696	567	0	DIFF_WELL	516	0	50	0.2609	blue
proximal	hsa-miR-5708	567	0.0076	DIFF_WELL	516	0.0191	50	0.1864	blue
proximal	hsa-miR-590-5p	567	0	DIFF_WELL	516	0	50	0.2872	blue
proximal	hsa-miR-6500-3p	567	0.001	DIFF_WELL	516	0.0026	50	0.1782	blue
proximal	hsa-miR-670	567	0	DIFF_WELL	516	0	50	0.292	blue
proximal	hsa-miR-671-3p	567	0.0079	DIFF_WELL	516	0.0055	50	0.6666	blue
proximal	hsa-miR-3607-5p	567	0	DIFF_WELL	516	0	50	0.1576	blue
proximal	hsa-miR-3615	567	0	DIFF_WELL	516	0	50	0.4801	blue
proximal	hsa-miR-3660	567	0	DIFF_WELL	516	0	50	0.1236	blue
proximal	hsa-miR-4303	567	0	DIFF_WELL	516	0	50	0.4714	blue
proximal	hsa-miR-4440	567	0.0018	DIFF_WELL	516	0.0029	50	0.3309	blue
proximal	hsa-miR-4461	567	0.0059	DIFF_WELL	516	0.0073	50	0.3819	blue
proximal	hsa-miR-4520b-3p	567	0	DIFF_WELL	516	0	50	0.2738	blue
proximal	hsa-miR-4526	567	0	DIFF_WELL	516	0	50	0.0801	blue
proximal	hsa-miR-4638-5p	567	0	DIFF_WELL	516	0	50	0.6666	blue
proximal	hsa-miR-4694-3p	567	0.0099	DIFF_WELL	516	0.0056	50	0.6938	blue
proximal	hsa-miR-4717-3p	567	0.9991	DIFF_WELL	516	0.9967	50	0.9171	blue
proximal	hsa-miR-196a-5p	567	0.9803	DIFF_MOD	199	0.2805	367	0.9985	blue
proximal	hsa-miR-302c-5p	567	0.9963	DIFF_MOD	199	0.8694	367	0.9886	blue
proximal	hsa-miR-3064-5p	567	0.001	DIFF_MOD	199	6e-04	367	0.1128	blue
proximal	hsa-miR-3121-3p	567	0.0062	DIFF_MOD	199	0.0016	367	0.2291	blue
proximal	hsa-miR-3148	567	0.0033	DIFF_MOD	199	0.1043	367	0.0163	blue
proximal	hsa-miR-4763-5p	567	0.0065	DIFF_MOD	199	0.0108	367	0.1298	blue
proximal	hsa-miR-500a-3p	567	0.9836	DIFF_MOD	199	0.7052	367	0.9798	blue
proximal	hsa-miR-548aw	567	0.0023	DIFF_MOD	199	2e-04	367	0.2469	blue
proximal	hsa-miR-5585-5p	567	3e-04	DIFF_MOD	199	0.174	367	4e-04	blue
proximal	hsa-miR-6511a-3p	567	0.0033	DIFF_MOD	199	0.0778	367	0.0197	blue
proximal	hsa-miR-4303	567	0	DIFF_MOD	199	0.1126	367	0	blue
proximal	hsa-miR-4461	567	0.0059	DIFF_MOD	199	0.0038	367	0.1707	blue
proximal	hsa-miR-4717-3p	567	0.9991	DIFF_MOD	199	0.9003	367	0.9963	blue
proximal	hsa-miR-196a-5p	567	0.9803	DIFF_POOR	441	0.999	125	0.0756	blue
proximal	hsa-miR-28-5p	567	8e-04	DIFF_POOR	441	0.0041	125	0.0858	blue
proximal	hsa-miR-302c-5p	567	0.9963	DIFF_POOR	441	0.998	125	0.5665	blue
proximal	hsa-miR-3121-3p	567	0.0062	DIFF_POOR	441	0.0873	125	0.0081	blue
proximal	hsa-miR-3148	567	0.0033	DIFF_POOR	441	0.0037	125	0.3504	blue
proximal	hsa-miR-500a-3p	567	0.9836	DIFF_POOR	441	0.9856	125	0.6015	blue
proximal	hsa-miR-5585-5p	567	3e-04	DIFF_POOR	441	1e-04	125	0.4753	blue
proximal	hsa-miR-5708	567	0.0076	DIFF_POOR	441	0.0086	125	0.3761	blue
proximal	hsa-miR-605	567	0.002	DIFF_POOR	441	0.0056	125	0.1677	blue
proximal	hsa-miR-6500-3p	567	0.001	DIFF_POOR	441	0.0032	125	0.1415	blue
proximal	hsa-miR-6511a-3p	567	0.0033	DIFF_POOR	441	0.0013	125	0.4934	blue
proximal	hsa-miR-671-3p	567	0.0079	DIFF_POOR	441	0.0775	125	0.0213	blue
proximal	hsa-miR-328	567	2e-04	DIFF_POOR	441	1e-04	125	0.2532	blue
proximal	hsa-miR-3591-3p	567	0.0113	DIFF_POOR	441	0.0163	125	0.2859	blue
proximal	hsa-miR-4296	567	0.9911	DIFF_POOR	441	0.9799	125	0.8245	blue
proximal	hsa-miR-4303	567	0	DIFF_POOR	441	0	125	0.1777	blue
proximal	hsa-miR-4440	567	0.0018	DIFF_POOR	441	0.0076	125	0.0986	blue
proximal	hsa-miR-4461	567	0.0059	DIFF_POOR	441	0.108	125	0.0035	blue
proximal	hsa-miR-4520b-3p	567	0	DIFF_POOR	441	0	125	0.1006	blue
proximal	hsa-miR-4657	567	0.9788	DIFF_POOR	441	0.9853	125	0.5563	blue
proximal	hsa-miR-4717-3p	567	0.9991	DIFF_POOR	441	0.9994	125	0.6462	blue
proximal	hsa-miR-196a-5p	567	0.9803	VITAL_ALIVE	281	0.5745	285	0.993	blue
proximal	hsa-miR-3121-3p	567	0.0062	VITAL_ALIVE	281	0.1074	285	0.014	blue
proximal	hsa-miR-3148	567	0.0033	VITAL_ALIVE	281	0.0093	285	0.1051	blue
proximal	hsa-miR-3149	567	0.9789	VITAL_ALIVE	281	0.6791	285	0.9812	blue
proximal	hsa-miR-3170	567	0.018	VITAL_ALIVE	281	0.0145	285	0.2965	blue
proximal	hsa-miR-4763-5p	567	0.0065	VITAL_ALIVE	281	0.2188	285	0.0063	blue
proximal	hsa-miR-516b-5p	567	0.0012	VITAL_ALIVE	281	6e-04	285	0.1649	blue
proximal	hsa-miR-519e-5p	567	0.0016	VITAL_ALIVE	281	0.0036	285	0.1034	blue
proximal	hsa-miR-5708	567	0.0076	VITAL_ALIVE	281	0.449	285	0.001	blue
proximal	hsa-miR-605	567	0.002	VITAL_ALIVE	281	0.1582	285	0.0031	blue
proximal	hsa-miR-6511a-3p	567	0.0033	VITAL_ALIVE	281	0.3752	285	3e-04	blue
proximal	hsa-miR-671-3p	567	0.0079	VITAL_ALIVE	281	0.0027	285	0.3265	blue
proximal	hsa-miR-3591-3p	567	0.0113	VITAL_ALIVE	281	0.6208	285	2e-04	blue
proximal	hsa-miR-4461	567	0.0059	VITAL_ALIVE	281	0.0021	285	0.313	blue
proximal	hsa-miR-4654	567	0.9771	VITAL_ALIVE	281	0.9841	285	0.6977	blue
proximal	hsa-miR-4694-3p	567	0.0099	VITAL_ALIVE	281	0.0043	285	0.3296	blue
proximal	hsa-miR-196a-5p	567	0.9803	SURV5YRS	257	0.6184	309	0.9876	blue
proximal	hsa-miR-28-5p	567	8e-04	SURV5YRS	257	0.2019	309	3e-04	blue
proximal	hsa-miR-302c-5p	567	0.9963	SURV5YRS	257	0.9898	309	0.9095	blue
proximal	hsa-miR-3121-3p	567	0.0062	SURV5YRS	257	0.3535	309	0.0015	blue
proximal	hsa-miR-4763-5p	567	0.0065	SURV5YRS	257	0.1072	309	0.0244	blue
proximal	hsa-miR-5095	567	0.0211	SURV5YRS	257	0.3416	309	0.0139	blue
proximal	hsa-miR-548aw	567	0.0023	SURV5YRS	257	0.1548	309	0.003	blue
proximal	hsa-miR-5585-5p	567	3e-04	SURV5YRS	257	0.122	309	7e-04	blue
proximal	hsa-miR-5708	567	0.0076	SURV5YRS	257	0.4255	309	0.002	blue
proximal	hsa-miR-605	567	0.002	SURV5YRS	257	0.2577	309	0.0012	blue
proximal	hsa-miR-6511a-3p	567	0.0033	SURV5YRS	257	0.2632	309	0.0015	blue
proximal	hsa-miR-671-3p	567	0.0079	SURV5YRS	257	0.0189	309	0.1243	blue
proximal	hsa-miR-3591-3p	567	0.0113	SURV5YRS	257	0.4236	309	0.0022	blue
proximal	hsa-miR-378e	567	0.0131	SURV5YRS	257	0.2942	309	0.01	blue
proximal	hsa-miR-4461	567	0.0059	SURV5YRS	257	0.0078	309	0.1694	blue
proximal	hsa-miR-4654	567	0.9771	SURV5YRS	257	0.9939	309	0.5934	blue
proximal	hsa-miR-4657	567	0.9788	SURV5YRS	257	0.9792	309	0.7468	blue
proximal	hsa-miR-124-3p	567	0	COD_CRC	81	0.0014	179	0.2421	blue
proximal	hsa-miR-184	567	9e-04	COD_CRC	81	5e-04	179	0.4264	blue
proximal	hsa-miR-302c-5p	567	0.9963	COD_CRC	81	0.5858	179	0.9893	blue
proximal	hsa-miR-3064-5p	567	0.001	COD_CRC	81	0.2369	179	0.02	blue
proximal	hsa-miR-3121-3p	567	0.0062	COD_CRC	81	0.01	179	0.587	blue
proximal	hsa-miR-3170	567	0.018	COD_CRC	81	0.0178	179	0.1698	blue
proximal	hsa-miR-516b-5p	567	0.0012	COD_CRC	81	0.0012	179	0.147	blue
proximal	hsa-miR-5187-5p	567	0	COD_CRC	81	1e-04	179	0.1565	blue
proximal	hsa-miR-519e-5p	567	0.0016	COD_CRC	81	0.0053	179	0.2957	blue
proximal	hsa-miR-548aj-5p	567	5e-04	COD_CRC	81	0.2988	179	0.008	blue
proximal	hsa-miR-6500-3p	567	0.001	COD_CRC	81	0.0058	179	0.1742	blue
proximal	hsa-miR-99b-5p	567	0.9999	COD_CRC	81	0.5577	179	0.9972	blue
proximal	hsa-miR-3660	567	0	COD_CRC	81	0.0153	179	0.0978	blue
proximal	hsa-miR-378e	567	0.0131	COD_CRC	81	0.0077	179	0.6343	blue
proximal	hsa-miR-4303	567	0	COD_CRC	81	0.0011	179	0.2206	blue
proximal	hsa-miR-4520b-3p	567	0	COD_CRC	81	0.0024	179	0.1416	blue
proximal	hsa-miR-4654	567	0.9771	COD_CRC	81	0.2863	179	0.9988	blue
proximal	hsa-miR-4657	567	0.9788	COD_CRC	81	0.3007	179	0.9977	blue
proximal	hsa-miR-4694-3p	567	0.0099	COD_CRC	81	0.0132	179	0.1277	blue
proximal	hsa-miR-124-3p	567	0	CIG_ever	180	0.0936	264	0	blue
proximal	hsa-miR-184	567	9e-04	CIG_ever	180	0.4152	264	0	blue
proximal	hsa-miR-302c-5p	567	0.9963	CIG_ever	180	0.9983	264	0.5037	blue
proximal	hsa-miR-3064-5p	567	0.001	CIG_ever	180	0.0963	264	0.0012	blue
proximal	hsa-miR-3121-3p	567	0.0062	CIG_ever	180	0.2166	264	5e-04	blue
proximal	hsa-miR-3124-5p	567	0	CIG_ever	180	0.1431	264	0	blue
proximal	hsa-miR-3148	567	0.0033	CIG_ever	180	0.2404	264	0.0023	blue
proximal	hsa-miR-5095	567	0.0211	CIG_ever	180	0.8102	264	0	blue
proximal	hsa-miR-516b-5p	567	0.0012	CIG_ever	180	0.0878	264	9e-04	blue
proximal	hsa-miR-519e-5p	567	0.0016	CIG_ever	180	0.3421	264	1e-04	blue
proximal	hsa-miR-5585-5p	567	3e-04	CIG_ever	180	0.1638	264	0	blue
proximal	hsa-miR-5708	567	0.0076	CIG_ever	180	0.3219	264	0.0045	blue
proximal	hsa-miR-6500-3p	567	0.001	CIG_ever	180	0.2091	264	2e-04	blue
proximal	hsa-miR-99b-5p	567	0.9999	CIG_ever	180	0.5078	264	0.9998	blue
proximal	hsa-miR-3591-3p	567	0.0113	CIG_ever	180	0.0048	264	0.1097	blue
proximal	hsa-miR-3615	567	0	CIG_ever	180	0.4883	264	0	blue
proximal	hsa-miR-378e	567	0.0131	CIG_ever	180	0.3977	264	0.0015	blue
proximal	hsa-miR-4296	567	0.9911	CIG_ever	180	0.9964	264	0.3918	blue
proximal	hsa-miR-4303	567	0	CIG_ever	180	0.2917	264	0	blue
proximal	hsa-miR-4461	567	0.0059	CIG_ever	180	0.3251	264	0.0087	blue
proximal	hsa-miR-4638-5p	567	0	CIG_ever	180	0.1053	264	0	blue
proximal	hsa-miR-4654	567	0.9771	CIG_ever	180	0.9903	264	0.4088	blue
proximal	hsa-miR-4694-3p	567	0.0099	CIG_ever	180	0.2013	264	0.0173	blue
proximal	hsa-miR-4717-3p	567	0.9991	CIG_ever	180	0.9927	264	0.7895	blue
proximal	hsa-miR-3121-3p	567	0.0062	ALCOHOL_reg	247	4e-04	198	0.1763	blue
proximal	hsa-miR-3170	567	0.018	ALCOHOL_reg	247	0.0159	198	0.1005	blue
proximal	hsa-miR-4763-5p	567	0.0065	ALCOHOL_reg	247	0.0179	198	0.1254	blue
proximal	hsa-miR-500a-3p	567	0.9836	ALCOHOL_reg	247	0.3202	198	0.9822	blue
proximal	hsa-miR-5095	567	0.0211	ALCOHOL_reg	247	0.1562	198	0.0013	blue
proximal	hsa-miR-548aj-5p	567	5e-04	ALCOHOL_reg	247	0.0025	198	0.2125	blue
proximal	hsa-miR-5708	567	0.0076	ALCOHOL_reg	247	0.1283	198	0.0156	blue
proximal	hsa-miR-671-3p	567	0.0079	ALCOHOL_reg	247	0.021	198	0.2911	blue
proximal	hsa-miR-99b-5p	567	0.9999	ALCOHOL_reg	247	0.7012	198	0.9998	blue
proximal	hsa-miR-4657	567	0.9788	ALCOHOL_reg	247	0.2292	198	0.9836	blue
proximal	hsa-miR-4694-3p	567	0.0099	ALCOHOL_reg	247	0.1014	198	0.0223	blue
proximal	hsa-miR-3121-3p	567	0.0062	WINE_any	303	7e-04	142	0.1877	blue
proximal	hsa-miR-3170	567	0.018	WINE_any	303	0.0132	142	0.1389	blue
proximal	hsa-miR-548aj-5p	567	5e-04	WINE_any	303	0.005	142	0.148	blue
proximal	hsa-miR-5696	567	0	WINE_any	303	0	142	0.0775	blue
proximal	hsa-miR-5708	567	0.0076	WINE_any	303	0.0941	142	0.0186	blue
proximal	hsa-miR-99b-5p	567	0.9999	WINE_any	303	0.9184	142	0.9982	blue
proximal	hsa-miR-378e	567	0.0131	WINE_any	303	0.0202	142	0.0761	blue
proximal	hsa-miR-4317	567	1	WINE_any	303	0.9999	142	0.874	blue
proximal	hsa-miR-4694-3p	567	0.0099	WINE_any	303	0.1898	142	0.0016	blue
proximal	hsa-miR-3064-5p	567	0.001	LIQUOR_any	326	2e-04	119	0.4728	blue
proximal	hsa-miR-3121-3p	567	0.0062	LIQUOR_any	326	6e-04	119	0.2699	blue
proximal	hsa-miR-3148	567	0.0033	LIQUOR_any	326	0.0102	119	0.1099	blue
proximal	hsa-miR-3170	567	0.018	LIQUOR_any	326	0.003	119	0.3876	blue
proximal	hsa-miR-4763-5p	567	0.0065	LIQUOR_any	326	0.0107	119	0.2168	blue
proximal	hsa-miR-516b-5p	567	0.0012	LIQUOR_any	326	8e-04	119	0.0848	blue
proximal	hsa-miR-519e-5p	567	0.0016	LIQUOR_any	326	0.001	119	0.1465	blue
proximal	hsa-miR-548aj-5p	567	5e-04	LIQUOR_any	326	0.0032	119	0.2564	blue
proximal	hsa-miR-548aw	567	0.0023	LIQUOR_any	326	1e-04	119	0.1448	blue
proximal	hsa-miR-605	567	0.002	LIQUOR_any	326	0.0103	119	0.1179	blue
proximal	hsa-miR-3591-3p	567	0.0113	LIQUOR_any	326	0.0823	119	0.008	blue
proximal	hsa-miR-4303	567	0	LIQUOR_any	326	8e-04	119	0.079	blue
proximal	hsa-miR-4694-3p	567	0.0099	LIQUOR_any	326	0.0195	119	0.1529	blue
proximal	hsa-miR-3064-5p	567	0.001	BEER_any	327	2e-04	118	0.3999	blue
proximal	hsa-miR-3121-3p	567	0.0062	BEER_any	327	0.0011	118	0.1578	blue
proximal	hsa-miR-3170	567	0.018	BEER_any	327	0.0046	118	0.3335	blue
proximal	hsa-miR-4763-5p	567	0.0065	BEER_any	327	0.0015	118	0.5868	blue
proximal	hsa-miR-548aj-5p	567	5e-04	BEER_any	327	0.0013	118	0.3886	blue
proximal	hsa-miR-548aw	567	0.0023	BEER_any	327	0	118	0.2716	blue
proximal	hsa-miR-5708	567	0.0076	BEER_any	327	0.0143	118	0.1871	blue
proximal	hsa-miR-605	567	0.002	BEER_any	327	0.0028	118	0.2794	blue
proximal	hsa-miR-6511a-3p	567	0.0033	BEER_any	327	2e-04	118	0.3096	blue
proximal	hsa-miR-670	567	0	BEER_any	327	0	118	0.1448	blue
proximal	hsa-miR-671-3p	567	0.0079	BEER_any	327	0.0069	118	0.5699	blue
proximal	hsa-miR-328	567	2e-04	BEER_any	327	2e-04	118	0.1572	blue
proximal	hsa-miR-3591-3p	567	0.0113	BEER_any	327	9e-04	118	0.5691	blue
proximal	hsa-miR-4440	567	0.0018	BEER_any	327	6e-04	118	0.1216	blue
proximal	hsa-miR-4520b-3p	567	0	BEER_any	327	0	118	0.1087	blue
proximal	hsa-miR-4694-3p	567	0.0099	BEER_any	327	0.0192	118	0.1848	blue
proximal	hsa-miR-1244	567	1	CIG_current	377	1	67	0.8936	blue
proximal	hsa-miR-28-3p	567	0	CIG_current	377	0	67	0.0909	blue
proximal	hsa-miR-28-5p	567	8e-04	CIG_current	377	6e-04	67	0.1739	blue
proximal	hsa-miR-302c-5p	567	0.9963	CIG_current	377	0.9865	67	0.289	blue
proximal	hsa-miR-3148	567	0.0033	CIG_current	377	0.0123	67	0.0791	blue
proximal	hsa-miR-3164	567	0	CIG_current	377	0	67	0.0831	blue
proximal	hsa-miR-3170	567	0.018	CIG_current	377	0.0138	67	0.0991	blue
proximal	hsa-miR-4763-5p	567	0.0065	CIG_current	377	0.013	67	0.2429	blue
proximal	hsa-miR-519e-5p	567	0.0016	CIG_current	377	0.002	67	0.1043	blue
proximal	hsa-miR-548aj-5p	567	5e-04	CIG_current	377	0.0013	67	0.6643	blue
proximal	hsa-miR-5708	567	0.0076	CIG_current	377	0.0129	67	0.2005	blue
proximal	hsa-miR-605	567	0.002	CIG_current	377	0.0081	67	0.1448	blue
proximal	hsa-miR-616-3p	567	1	CIG_current	377	1	67	0.8302	blue
proximal	hsa-miR-6511a-3p	567	0.0033	CIG_current	377	1e-04	67	0.4715	blue
proximal	hsa-miR-671-3p	567	0.0079	CIG_current	377	0.0159	67	0.5243	blue
proximal	hsa-miR-328	567	2e-04	CIG_current	377	2e-04	67	0.1989	blue
proximal	hsa-miR-3591-3p	567	0.0113	CIG_current	377	0.0062	67	0.3548	blue
proximal	hsa-miR-378e	567	0.0131	CIG_current	377	0.0126	67	0.1302	blue
proximal	hsa-miR-4303	567	0	CIG_current	377	6e-04	67	0.1751	blue
proximal	hsa-miR-4317	567	1	CIG_current	377	1	67	0.7128	blue
proximal	hsa-miR-4520b-3p	567	0	CIG_current	377	0	67	0.0805	blue
proximal	hsa-miR-4694-3p	567	0.0099	CIG_current	377	0.0092	67	0.3645	blue
proximal	hsa-miR-4717-3p	567	0.9991	CIG_current	377	0.9935	67	0.4966	blue
proximal	hsa-miR-184	567	9e-04	CIG_former	247	0.1146	197	2e-04	blue
proximal	hsa-miR-302c-5p	567	0.9963	CIG_former	247	0.9825	197	0.6447	blue
proximal	hsa-miR-3148	567	0.0033	CIG_former	247	0.0905	197	0.0093	blue
proximal	hsa-miR-3170	567	0.018	CIG_former	247	0.0235	197	0.0817	blue
proximal	hsa-miR-5095	567	0.0211	CIG_former	247	0.2212	197	0.0017	blue
proximal	hsa-miR-519e-5p	567	0.0016	CIG_former	247	0.1511	197	4e-04	blue
proximal	hsa-miR-548aj-5p	567	5e-04	CIG_former	247	0.0916	197	0.0087	blue
proximal	hsa-miR-5708	567	0.0076	CIG_former	247	0.2051	197	0.0069	blue
proximal	hsa-miR-605	567	0.002	CIG_former	247	0.006	197	0.1313	blue
proximal	hsa-miR-671-3p	567	0.0079	CIG_former	247	0.2602	197	0.0211	blue
proximal	hsa-miR-99b-5p	567	0.9999	CIG_former	247	0.8582	197	0.9975	blue
proximal	hsa-miR-3591-3p	567	0.0113	CIG_former	247	0.0111	197	0.1233	blue
proximal	hsa-miR-3615	567	0	CIG_former	247	0.0859	197	2e-04	blue
proximal	hsa-miR-378e	567	0.0131	CIG_former	247	0.1973	197	0.0035	blue
proximal	hsa-miR-4296	567	0.9911	CIG_former	247	0.9755	197	0.5321	blue
proximal	hsa-miR-4303	567	0	CIG_former	247	0.1623	197	1e-04	blue
proximal	hsa-miR-4654	567	0.9771	CIG_former	247	0.9858	197	0.3622	blue
proximal	hsa-miR-4694-3p	567	0.0099	CIG_former	247	0.1735	197	0.0115	blue
proximal	hsa-miR-4717-3p	567	0.9991	CIG_former	247	0.9839	197	0.822	blue
proximal	hsa-miR-124-3p	567	0	ESTROGEN	133	0.002	69	0.1664	blue
proximal	hsa-miR-184	567	9e-04	ESTROGEN	133	0.2057	69	0.0209	blue
proximal	hsa-miR-3121-3p	567	0.0062	ESTROGEN	133	0.003	69	0.3827	blue
proximal	hsa-miR-3124-5p	567	0	ESTROGEN	133	0.008	69	0.1865	blue
proximal	hsa-miR-4768-3p	567	0	ESTROGEN	133	0.0056	69	0.1342	blue
proximal	hsa-miR-548aj-5p	567	5e-04	ESTROGEN	133	0.0041	69	0.6462	blue
proximal	hsa-miR-616-3p	567	1	ESTROGEN	133	0.9978	69	0.7687	blue
proximal	hsa-miR-3591-3p	567	0.0113	ESTROGEN	133	0.0028	69	0.1706	blue
proximal	hsa-miR-3607-5p	567	0	ESTROGEN	133	8e-04	69	0.2731	blue
proximal	hsa-miR-4317	567	1	ESTROGEN	133	0.9929	69	0.8487	blue
proximal	hsa-miR-4440	567	0.0018	ESTROGEN	133	0.0048	69	0.1044	blue
proximal	hsa-miR-4638-5p	567	0	ESTROGEN	133	0.248	69	0.0113	blue
proximal	hsa-miR-3148	567	0.0033	BMI_normal	299	0.0047	144	0.1584	blue
proximal	hsa-miR-3170	567	0.018	BMI_normal	299	0.0893	144	0.004	blue
proximal	hsa-miR-4763-5p	567	0.0065	BMI_normal	299	0.0029	144	0.3911	blue
proximal	hsa-miR-548aj-5p	567	5e-04	BMI_normal	299	0.0013	144	0.3371	blue
proximal	hsa-miR-6511a-3p	567	0.0033	BMI_normal	299	5e-04	144	0.1749	blue
proximal	hsa-miR-671-3p	567	0.0079	BMI_normal	299	0.1621	144	0.0238	blue
proximal	hsa-miR-3591-3p	567	0.0113	BMI_normal	299	0.0043	144	0.3788	blue
proximal	hsa-miR-4694-3p	567	0.0099	BMI_normal	299	0.0162	144	0.0982	blue
proximal	hsa-miR-4717-3p	567	0.9991	BMI_normal	299	0.9831	144	0.8008	blue
proximal	hsa-miR-184	567	9e-04	BMI_overweight	249	2e-04	194	0.1357	blue
proximal	hsa-miR-302c-5p	567	0.9963	BMI_overweight	249	0.6312	194	0.9799	blue
proximal	hsa-miR-3121-3p	567	0.0062	BMI_overweight	249	1e-04	194	0.3565	blue
proximal	hsa-miR-3170	567	0.018	BMI_overweight	249	6e-04	194	0.3817	blue
proximal	hsa-miR-4763-5p	567	0.0065	BMI_overweight	249	0.299	194	8e-04	blue
proximal	hsa-miR-516b-5p	567	0.0012	BMI_overweight	249	0	194	0.3637	blue
proximal	hsa-miR-519e-5p	567	0.0016	BMI_overweight	249	2e-04	194	0.1809	blue
proximal	hsa-miR-548aj-5p	567	5e-04	BMI_overweight	249	0.1511	194	0.0011	blue
proximal	hsa-miR-5708	567	0.0076	BMI_overweight	249	0.0079	194	0.2596	blue
proximal	hsa-miR-605	567	0.002	BMI_overweight	249	0.0102	194	0.0865	blue
proximal	hsa-miR-6500-3p	567	0.001	BMI_overweight	249	1e-04	194	0.1588	blue
proximal	hsa-miR-3591-3p	567	0.0113	BMI_overweight	249	0.2848	194	0.0016	blue
proximal	hsa-miR-378e	567	0.0131	BMI_overweight	249	0.0016	194	0.2912	blue
proximal	hsa-miR-4303	567	0	BMI_overweight	249	1e-04	194	0.2327	blue
proximal	hsa-miR-4461	567	0.0059	BMI_overweight	249	0.0047	194	0.3424	blue
proximal	hsa-miR-4694-3p	567	0.0099	BMI_overweight	249	0.0048	194	0.2189	blue
proximal	hsa-miR-4717-3p	567	0.9991	BMI_overweight	249	0.8743	194	0.9773	blue
proximal	hsa-miR-28-5p	567	8e-04	BMI_obese	355	8e-04	88	0.1222	blue
proximal	hsa-miR-302c-5p	567	0.9963	BMI_obese	355	0.9835	88	0.3751	blue
proximal	hsa-miR-3148	567	0.0033	BMI_obese	355	0.0123	88	0.0786	blue
proximal	hsa-miR-3170	567	0.018	BMI_obese	355	0.0138	88	0.0818	blue
proximal	hsa-miR-4763-5p	567	0.0065	BMI_obese	355	0.0088	88	0.3679	blue
proximal	hsa-miR-5095	567	0.0211	BMI_obese	355	0.0053	88	0.2047	blue
proximal	hsa-miR-548aj-5p	567	5e-04	BMI_obese	355	0.0101	88	0.1186	blue
proximal	hsa-miR-548aw	567	0.0023	BMI_obese	355	1e-04	88	0.0947	blue
proximal	hsa-miR-605	567	0.002	BMI_obese	355	0.0084	88	0.1138	blue
proximal	hsa-miR-616-3p	567	1	BMI_obese	355	1	88	0.8477	blue
proximal	hsa-miR-6511a-3p	567	0.0033	BMI_obese	355	0.0011	88	0.1544	blue
proximal	hsa-miR-670	567	0	BMI_obese	355	0	88	0.0857	blue
proximal	hsa-miR-671-3p	567	0.0079	BMI_obese	355	0.0101	88	0.503	blue
proximal	hsa-miR-99b-5p	567	0.9999	BMI_obese	355	0.9987	88	0.601	blue
proximal	hsa-miR-328	567	2e-04	BMI_obese	355	2e-04	88	0.2098	blue
proximal	hsa-miR-3591-3p	567	0.0113	BMI_obese	355	0.011	88	0.2779	blue
proximal	hsa-miR-4440	567	0.0018	BMI_obese	355	1e-04	88	0.2696	blue
proximal	hsa-miR-4717-3p	567	0.9991	BMI_obese	355	0.9843	88	0.7249	blue
proximal	hsa-miR-1244	567	1	BMI_extreme	426	1	17	0.8519	blue
proximal	hsa-miR-1261	567	0	BMI_extreme	426	0	17	0.2772	blue
proximal	hsa-miR-133b	567	0	BMI_extreme	426	0	17	0.2587	blue
proximal	hsa-miR-184	567	9e-04	BMI_extreme	426	2e-04	17	0.4058	blue
proximal	hsa-miR-199b-5p	567	1	BMI_extreme	426	1	17	0.9144	blue
proximal	hsa-miR-203a	567	1	BMI_extreme	426	1	17	0.9068	blue
proximal	hsa-miR-204-3p	567	0	BMI_extreme	426	0	17	0.5	blue
proximal	hsa-miR-2117	567	0	BMI_extreme	426	0	17	0.1623	blue
proximal	hsa-miR-224-5p	567	1	BMI_extreme	426	1	17	0.9178	blue
proximal	hsa-miR-28-3p	567	0	BMI_extreme	426	0	17	0.1464	blue
proximal	hsa-miR-28-5p	567	8e-04	BMI_extreme	426	2e-04	17	0.6212	blue
proximal	hsa-miR-3064-5p	567	0.001	BMI_extreme	426	3e-04	17	0.3375	blue
proximal	hsa-miR-31-5p	567	1	BMI_extreme	426	1	17	0.5	blue
proximal	hsa-miR-3121-3p	567	0.0062	BMI_extreme	426	0.0013	17	0.1576	blue
proximal	hsa-miR-3124-5p	567	0	BMI_extreme	426	0	17	0.2587	blue
proximal	hsa-miR-3148	567	0.0033	BMI_extreme	426	0.0042	17	0.3371	blue
proximal	hsa-miR-3164	567	0	BMI_extreme	426	0	17	0.182	blue
proximal	hsa-miR-3170	567	0.018	BMI_extreme	426	0.0058	17	0.175	blue
proximal	hsa-miR-3177-5p	567	0	BMI_extreme	426	0	17	0.3622	blue
proximal	hsa-miR-3181	567	0	BMI_extreme	426	0	17	0.1694	blue
proximal	hsa-miR-4763-5p	567	0.0065	BMI_extreme	426	0.0113	17	0.3952	blue
proximal	hsa-miR-4768-3p	567	0	BMI_extreme	426	0	17	0.1576	blue
proximal	hsa-miR-4773	567	0	BMI_extreme	426	0	17	0.1695	blue
proximal	hsa-miR-5095	567	0.0211	BMI_extreme	426	0.0046	17	0.2883	blue
proximal	hsa-miR-516b-5p	567	0.0012	BMI_extreme	426	4e-04	17	0.1939	blue
proximal	hsa-miR-518c-5p	567	0	BMI_extreme	426	0	17	0.3226	blue
proximal	hsa-miR-519e-5p	567	0.0016	BMI_extreme	426	3e-04	17	0.6261	blue
proximal	hsa-miR-548aj-5p	567	5e-04	BMI_extreme	426	0.0026	17	0.5817	blue
proximal	hsa-miR-548aw	567	0.0023	BMI_extreme	426	0	17	0.6625	blue
proximal	hsa-miR-5696	567	0	BMI_extreme	426	0	17	0.5	blue
proximal	hsa-miR-5708	567	0.0076	BMI_extreme	426	0.0101	17	0.4058	blue
proximal	hsa-miR-590-5p	567	0	BMI_extreme	426	0	17	0.1248	blue
proximal	hsa-miR-605	567	0.002	BMI_extreme	426	0.0033	17	0.4419	blue
proximal	hsa-miR-616-3p	567	1	BMI_extreme	426	1	17	0.6626	blue
proximal	hsa-miR-6500-3p	567	0.001	BMI_extreme	426	1e-04	17	0.5223	blue
proximal	hsa-miR-6511a-3p	567	0.0033	BMI_extreme	426	7e-04	17	0.3371	blue
proximal	hsa-miR-670	567	0	BMI_extreme	426	0	17	0.1918	blue
proximal	hsa-miR-671-3p	567	0.0079	BMI_extreme	426	0.0197	17	0.4933	blue
proximal	hsa-miR-7-5p	567	1	BMI_extreme	426	1	17	0.8029	blue
proximal	hsa-miR-98-5p	567	1	BMI_extreme	426	1	17	0.6253	blue
proximal	hsa-miR-99b-5p	567	0.9999	BMI_extreme	426	0.997	17	0.6774	blue
proximal	hsa-miR-328	567	2e-04	BMI_extreme	426	2e-04	17	0.4761	blue
proximal	hsa-miR-330-3p	567	0	BMI_extreme	426	0	17	0.1159	blue
proximal	hsa-miR-3591-3p	567	0.0113	BMI_extreme	426	0.0062	17	0.5706	blue
proximal	hsa-miR-3607-5p	567	0	BMI_extreme	426	0	17	0.3952	blue
proximal	hsa-miR-3614-5p	567	0	BMI_extreme	426	0	17	0.2772	blue
proximal	hsa-miR-3615	567	0	BMI_extreme	426	3e-04	17	0.4058	blue
proximal	hsa-miR-362-5p	567	1	BMI_extreme	426	1	17	0.9196	blue
proximal	hsa-miR-3660	567	0	BMI_extreme	426	0	17	0.1278	blue
proximal	hsa-miR-3687	567	1	BMI_extreme	426	1	17	0.7479	blue
proximal	hsa-miR-378d	567	0	BMI_extreme	426	0	17	0.1833	blue
proximal	hsa-miR-378e	567	0.0131	BMI_extreme	426	0.0047	17	0.399	blue
proximal	hsa-miR-424-5p	567	1	BMI_extreme	426	1	17	0.9024	blue
proximal	hsa-miR-4303	567	0	BMI_extreme	426	2e-04	17	0.399	blue
proximal	hsa-miR-4315	567	0	BMI_extreme	426	0	17	0.2263	blue
proximal	hsa-miR-4317	567	1	BMI_extreme	426	1	17	0.3879	blue
proximal	hsa-miR-4440	567	0.0018	BMI_extreme	426	1e-04	17	0.6411	blue
proximal	hsa-miR-4458	567	0	BMI_extreme	426	0	17	0.0755	blue
proximal	hsa-miR-4461	567	0.0059	BMI_extreme	426	0.0101	17	0.5223	blue
proximal	hsa-miR-4469	567	0	BMI_extreme	426	0	17	0.0757	blue
proximal	hsa-miR-4520b-3p	567	0	BMI_extreme	426	0	17	0.141	blue
proximal	hsa-miR-4526	567	0	BMI_extreme	426	0	17	0.3538	blue
proximal	hsa-miR-4638-5p	567	0	BMI_extreme	426	0	17	0.4761	blue
proximal	hsa-miR-4694-3p	567	0.0099	BMI_extreme	426	0.0061	17	0.3952	blue
proximal	hsa-miR-4701-5p	567	0	BMI_extreme	426	0	17	0.2587	blue
proximal	hsa-miR-4717-3p	567	0.9991	BMI_extreme	426	0.9886	17	0.5544	blue
distal	hsa-miR-1258	550	0	MSI	508	0	23	0.2638	blue
distal	hsa-miR-1276	550	0.0154	MSI	508	0.0113	23	0.5127	blue
distal	hsa-miR-1295b-3p	550	0	MSI	508	0	23	0.4751	blue
distal	hsa-miR-135b-5p	550	1	MSI	508	1	23	0.2149	blue
distal	hsa-miR-151a-3p	550	1	MSI	508	1	23	0.1809	blue
distal	hsa-miR-17-3p	550	1	MSI	508	1	23	0.5	blue
distal	hsa-miR-184	550	1e-04	MSI	508	0	23	0.7882	blue
distal	hsa-miR-193a-3p	550	1	MSI	508	1	23	0.5	blue
distal	hsa-miR-19a-3p	550	1	MSI	508	1	23	0.2149	blue
distal	hsa-miR-224-5p	550	1	MSI	508	1	23	0.8624	blue
distal	hsa-miR-302c-5p	550	0.9995	MSI	508	0.9988	23	0.7413	blue
distal	hsa-miR-3124-5p	550	0	MSI	508	0	23	0.5849	blue
distal	hsa-miR-3130-3p	550	0.0034	MSI	508	0.0048	23	0.2631	blue
distal	hsa-miR-3164	550	0	MSI	508	0	23	0.4058	blue
distal	hsa-miR-3170	550	0	MSI	508	0	23	0.1873	blue
distal	hsa-miR-3178	550	0	MSI	508	0	23	0.5077	blue
distal	hsa-miR-3181	550	0	MSI	508	0	23	0.6486	blue
distal	hsa-miR-3189-5p	550	1e-04	MSI	508	1e-04	23	0.2751	blue
distal	hsa-miR-4755-3p	550	0	MSI	508	0	23	0.0968	blue
distal	hsa-miR-4768-3p	550	0	MSI	508	0	23	0.1011	blue
distal	hsa-miR-4773	550	0	MSI	508	0	23	0.4016	blue
distal	hsa-miR-4785	550	0.0214	MSI	508	0.1226	23	0.0031	blue
distal	hsa-miR-5093	550	0.0051	MSI	508	0.0061	23	0.5618	blue
distal	hsa-miR-513a-3p	550	0	MSI	508	0	23	0.7754	blue
distal	hsa-miR-513c-3p	550	0	MSI	508	0	23	0.138	blue
distal	hsa-miR-5187-5p	550	0	MSI	508	0	23	0.5544	blue
distal	hsa-miR-518c-5p	550	0	MSI	508	0	23	0.2312	blue
distal	hsa-miR-519e-5p	550	0	MSI	508	0	23	0.6061	blue
distal	hsa-miR-525-5p	550	6e-04	MSI	508	3e-04	23	0.6023	blue
distal	hsa-miR-542-5p	550	0	MSI	508	0	23	0.0918	blue
distal	hsa-miR-548a-5p	550	0	MSI	508	0	23	0.1511	blue
distal	hsa-miR-548am-5p	550	3e-04	MSI	508	0.002	23	0.1156	blue
distal	hsa-miR-548d-5p	550	0.0015	MSI	508	0.0029	23	0.3771	blue
distal	hsa-miR-5584-5p	550	2e-04	MSI	508	2e-04	23	0.5629	blue
distal	hsa-miR-5585-5p	550	0	MSI	508	0	23	0.5062	blue
distal	hsa-miR-5696	550	0	MSI	508	0	23	0.1489	blue
distal	hsa-miR-6500-3p	550	0	MSI	508	0	23	0.2532	blue
distal	hsa-miR-658	550	0	MSI	508	0	23	0.2116	blue
distal	hsa-miR-7-5p	550	1	MSI	508	1	23	0.8973	blue
distal	hsa-miR-3614-5p	550	0	MSI	508	0	23	0.2345	blue
distal	hsa-miR-3617-5p	550	0	MSI	508	0	23	0.3501	blue
distal	hsa-miR-362-5p	550	1	MSI	508	1	23	0.3036	blue
distal	hsa-miR-374a-5p	550	1	MSI	508	1	23	0.2149	blue
distal	hsa-miR-374b-5p	550	1	MSI	508	1	23	0.1196	blue
distal	hsa-miR-424-5p	550	1	MSI	508	1	23	0.3331	blue
distal	hsa-miR-4251	550	1	MSI	508	1	23	0.8171	blue
distal	hsa-miR-4256	550	0	MSI	508	0	23	0.1705	blue
distal	hsa-miR-4303	550	0	MSI	508	0	23	0.4058	blue
distal	hsa-miR-4316	550	0	MSI	508	0	23	0.2242	blue
distal	hsa-miR-4421	550	0	MSI	508	0	23	0.1707	blue
distal	hsa-miR-4436a	550	0	MSI	508	0	23	0.3921	blue
distal	hsa-miR-4469	550	0	MSI	508	0	23	0.385	blue
distal	hsa-miR-4479	550	3e-04	MSI	508	7e-04	23	0.385	blue
distal	hsa-miR-4526	550	0	MSI	508	0	23	0.1647	blue
distal	hsa-miR-4638-5p	550	0	MSI	508	0	23	0.2986	blue
distal	hsa-miR-4657	550	1	MSI	508	0.9999	23	0.5399	blue
distal	hsa-miR-4659b-3p	550	0	MSI	508	0	23	0.3501	blue
distal	hsa-miR-4675	550	0	MSI	508	0	23	0.4211	blue
distal	hsa-miR-4684-3p	550	0	MSI	508	0	23	0.3657	blue
distal	hsa-miR-4700-3p	550	0.0118	MSI	508	0.0163	23	0.2941	blue
distal	hsa-miR-4717-3p	550	1	MSI	508	1	23	0.6711	blue
distal	hsa-miR-4722-5p	550	0	MSI	508	0	23	0.214	blue
distal	hsa-miR-1276	550	0.0154	CIMP	403	0.0148	63	0.5629	blue
distal	hsa-miR-1295b-3p	550	0	CIMP	403	2e-04	63	0.0846	blue
distal	hsa-miR-184	550	1e-04	CIMP	403	1e-04	63	0.2006	blue
distal	hsa-miR-28-3p	550	1e-04	CIMP	403	0.0031	63	0.0811	blue
distal	hsa-miR-3130-3p	550	0.0034	CIMP	403	0.014	63	0.1174	blue
distal	hsa-miR-3189-5p	550	1e-04	CIMP	403	0.0011	63	0.2132	blue
distal	hsa-miR-4746-5p	550	0.9844	CIMP	403	0.9914	63	0.7559	blue
distal	hsa-miR-4785	550	0.0214	CIMP	403	0.0971	63	0.0213	blue
distal	hsa-miR-5187-5p	550	0	CIMP	403	0	63	0.5122	blue
distal	hsa-miR-519e-5p	550	0	CIMP	403	2e-04	63	0.1917	blue
distal	hsa-miR-525-5p	550	6e-04	CIMP	403	0.0055	63	0.3635	blue
distal	hsa-miR-548am-5p	550	3e-04	CIMP	403	6e-04	63	0.2505	blue
distal	hsa-miR-5584-5p	550	2e-04	CIMP	403	5e-04	63	0.0753	blue
distal	hsa-miR-5585-5p	550	0	CIMP	403	2e-04	63	0.3038	blue
distal	hsa-miR-5696	550	0	CIMP	403	0	63	0.0947	blue
distal	hsa-miR-6500-3p	550	0	CIMP	403	2e-04	63	0.2483	blue
distal	hsa-miR-658	550	0	CIMP	403	0	63	0.446	blue
distal	hsa-miR-3614-5p	550	0	CIMP	403	0	63	0.1816	blue
distal	hsa-miR-3617-5p	550	0	CIMP	403	0	63	0.2073	blue
distal	hsa-miR-3972	550	0.9986	CIMP	403	0.994	63	0.7006	blue
distal	hsa-miR-4251	550	1	CIMP	403	1	63	0.8387	blue
distal	hsa-miR-4303	550	0	CIMP	403	0	63	0.154	blue
distal	hsa-miR-4436a	550	0	CIMP	403	0.0022	63	0.5423	blue
distal	hsa-miR-4479	550	3e-04	CIMP	403	0.0028	63	0.2132	blue
distal	hsa-miR-4526	550	0	CIMP	403	0	63	0.0783	blue
distal	hsa-miR-4638-5p	550	0	CIMP	403	0	63	0.3754	blue
distal	hsa-miR-4675	550	0	CIMP	403	5e-04	63	0.2692	blue
distal	hsa-miR-4684-3p	550	0	CIMP	403	0	63	0.1573	blue
distal	hsa-miR-4700-5p	550	0.9968	CIMP	403	0.9868	63	0.855	blue
distal	hsa-miR-1203	550	0	BRAF	433	0	15	0.1705	blue
distal	hsa-miR-1258	550	0	BRAF	433	0	15	0.3495	blue
distal	hsa-miR-1276	550	0.0154	BRAF	433	0.0176	15	0.8274	blue
distal	hsa-miR-1295b-3p	550	0	BRAF	433	0	15	0.4371	blue
distal	hsa-miR-133b	550	0	BRAF	433	0	15	0.1168	blue
distal	hsa-miR-151a-3p	550	1	BRAF	433	1	15	0.874	blue
distal	hsa-miR-184	550	1e-04	BRAF	433	2e-04	15	0.2229	blue
distal	hsa-miR-192-3p	550	0	BRAF	433	0	15	0.1474	blue
distal	hsa-miR-193a-3p	550	1	BRAF	433	1	15	0.7775	blue
distal	hsa-miR-2117	550	0	BRAF	433	0	15	0.3054	blue
distal	hsa-miR-28-3p	550	1e-04	BRAF	433	0.002	15	0.1052	blue
distal	hsa-miR-302c-5p	550	0.9995	BRAF	433	0.9998	15	0.8295	blue
distal	hsa-miR-3130-3p	550	0.0034	BRAF	433	0.0101	15	0.2656	blue
distal	hsa-miR-3152-3p	550	0	BRAF	433	0	15	0.3302	blue
distal	hsa-miR-3164	550	0	BRAF	433	0	15	0.6064	blue
distal	hsa-miR-3170	550	0	BRAF	433	0	15	0.1217	blue
distal	hsa-miR-3178	550	0	BRAF	433	0	15	0.3724	blue
distal	hsa-miR-3181	550	0	BRAF	433	0	15	0.0802	blue
distal	hsa-miR-3189-5p	550	1e-04	BRAF	433	0.0015	15	0.7333	blue
distal	hsa-miR-3194-3p	550	0	BRAF	433	0	15	0.1196	blue
distal	hsa-miR-4768-3p	550	0	BRAF	433	0	15	0.1522	blue
distal	hsa-miR-4773	550	0	BRAF	433	0	15	0.3183	blue
distal	hsa-miR-513a-3p	550	0	BRAF	433	0	15	0.5	blue
distal	hsa-miR-513c-3p	550	0	BRAF	433	0	15	0.3172	blue
distal	hsa-miR-5187-5p	550	0	BRAF	433	0	15	0.8274	blue
distal	hsa-miR-518c-5p	550	0	BRAF	433	0	15	0.183	blue
distal	hsa-miR-519e-5p	550	0	BRAF	433	4e-04	15	0.3054	blue
distal	hsa-miR-532-5p	550	1	BRAF	433	1	15	0.9207	blue
distal	hsa-miR-542-5p	550	0	BRAF	433	0	15	0.3495	blue
distal	hsa-miR-548a-5p	550	0	BRAF	433	0	15	0.1196	blue
distal	hsa-miR-548am-5p	550	3e-04	BRAF	433	4e-04	15	0.6829	blue
distal	hsa-miR-548d-5p	550	0.0015	BRAF	433	0.0069	15	0.5553	blue
distal	hsa-miR-5584-5p	550	2e-04	BRAF	433	2e-04	15	0.2631	blue
distal	hsa-miR-5585-5p	550	0	BRAF	433	1e-04	15	0.541	blue
distal	hsa-miR-5696	550	0	BRAF	433	0	15	0.0912	blue
distal	hsa-miR-605	550	0	BRAF	433	0	15	0.3172	blue
distal	hsa-miR-6500-3p	550	0	BRAF	433	1e-04	15	0.5921	blue
distal	hsa-miR-658	550	0	BRAF	433	0	15	0.6888	blue
distal	hsa-miR-3614-5p	550	0	BRAF	433	0	15	0.2251	blue
distal	hsa-miR-3617-5p	550	0	BRAF	433	0	15	0.5129	blue
distal	hsa-miR-362-5p	550	1	BRAF	433	1	15	0.8783	blue
distal	hsa-miR-3972	550	0.9986	BRAF	433	0.9939	15	0.5	blue
distal	hsa-miR-4251	550	1	BRAF	433	1	15	0.6458	blue
distal	hsa-miR-4256	550	0	BRAF	433	0	15	0.1196	blue
distal	hsa-miR-4303	550	0	BRAF	433	0	15	0.608	blue
distal	hsa-miR-4315	550	0	BRAF	433	0	15	0.1869	blue
distal	hsa-miR-4316	550	0	BRAF	433	0	15	0.3724	blue
distal	hsa-miR-4421	550	0	BRAF	433	0	15	0.2656	blue
distal	hsa-miR-4436a	550	0	BRAF	433	0.0018	15	0.7055	blue
distal	hsa-miR-4469	550	0	BRAF	433	0	15	0.1876	blue
distal	hsa-miR-4479	550	3e-04	BRAF	433	7e-04	15	0.6946	blue
distal	hsa-miR-4526	550	0	BRAF	433	0	15	0.3443	blue
distal	hsa-miR-4638-5p	550	0	BRAF	433	0	15	0.7196	blue
distal	hsa-miR-4659b-3p	550	0	BRAF	433	0	15	0.108	blue
distal	hsa-miR-4675	550	0	BRAF	433	2e-04	15	0.4409	blue
distal	hsa-miR-4684-3p	550	0	BRAF	433	0	15	0.6888	blue
distal	hsa-miR-4700-5p	550	0.9968	BRAF	433	0.982	15	0.6656	blue
distal	hsa-miR-4722-5p	550	0	BRAF	433	0	15	0.3216	blue
distal	hsa-miR-3130-3p	550	0.0034	TP53	255	0.4049	265	0.0016	blue
distal	hsa-miR-32-3p	550	0.9783	TP53	255	0.6169	265	0.9903	blue
distal	hsa-miR-4746-5p	550	0.9844	TP53	255	0.9995	265	0.5663	blue
distal	hsa-miR-5093	550	0.0051	TP53	255	0.3842	265	9e-04	blue
distal	hsa-miR-5187-5p	550	0	TP53	255	0.2336	265	0	blue
distal	hsa-miR-548am-5p	550	3e-04	TP53	255	0.001	265	0.0781	blue
distal	hsa-miR-548f	550	0.0067	TP53	255	0.0212	265	0.1459	blue
distal	hsa-miR-5585-5p	550	0	TP53	255	0.1954	265	0	blue
distal	hsa-miR-4479	550	3e-04	TP53	255	0.138	265	0.0032	blue
distal	hsa-miR-4700-3p	550	0.0118	TP53	255	0.478	265	0.0062	blue
distal	hsa-miR-184	550	1e-04	KRAS	364	2e-04	141	0.0869	blue
distal	hsa-miR-28-3p	550	1e-04	KRAS	364	5e-04	141	0.0774	blue
distal	hsa-miR-3189-5p	550	1e-04	KRAS	364	1e-04	141	0.4187	blue
distal	hsa-miR-4746-5p	550	0.9844	KRAS	364	0.9212	141	0.9796	blue
distal	hsa-miR-5093	550	0.0051	KRAS	364	0.0057	141	0.3657	blue
distal	hsa-miR-5187-5p	550	0	KRAS	364	1e-04	141	0.0953	blue
distal	hsa-miR-548am-5p	550	3e-04	KRAS	364	0.0062	141	0.0848	blue
distal	hsa-miR-6500-3p	550	0	KRAS	364	7e-04	141	0.0796	blue
distal	hsa-miR-3617-5p	550	0	KRAS	364	0	141	0.3254	blue
distal	hsa-miR-4436a	550	0	KRAS	364	0	141	0.278	blue
distal	hsa-miR-4479	550	3e-04	KRAS	364	7e-04	141	0.2054	blue
distal	hsa-miR-4675	550	0	KRAS	364	0	141	0.2511	blue
distal	hsa-miR-4700-3p	550	0.0118	KRAS	364	0.1427	141	0.0201	blue
distal	hsa-miR-4700-5p	550	0.9968	KRAS	364	0.9877	141	0.8425	blue
distal	hsa-miR-302c-5p	550	0.9995	STAGE_D	459	0.9999	91	0.4842	blue
distal	hsa-miR-4746-5p	550	0.9844	STAGE_D	459	0.9958	91	0.3156	blue
distal	hsa-miR-5093	550	0.0051	STAGE_D	459	0.0151	91	0.1059	blue
distal	hsa-miR-548am-5p	550	3e-04	STAGE_D	459	3e-04	91	0.3267	blue
distal	hsa-miR-548d-5p	550	0.0015	STAGE_D	459	0.0051	91	0.0931	blue
distal	hsa-miR-548f	550	0.0067	STAGE_D	459	0.0173	91	0.1257	blue
distal	hsa-miR-5584-5p	550	2e-04	STAGE_D	459	8e-04	91	0.0836	blue
distal	hsa-miR-3972	550	0.9986	STAGE_D	459	0.9977	91	0.7958	blue
distal	hsa-miR-4657	550	1	STAGE_D	459	1	91	0.4808	blue
distal	hsa-miR-4700-3p	550	0.0118	STAGE_D	459	0.0154	91	0.287	blue
distal	hsa-miR-4700-5p	550	0.9968	STAGE_D	459	0.9967	91	0.6305	blue
distal	hsa-miR-4717-3p	550	1	STAGE_D	459	1	91	0.6509	blue
distal	hsa-miR-32-3p	550	0.9783	STAGE_L	365	0.7544	185	0.9883	blue
distal	hsa-miR-4746-5p	550	0.9844	STAGE_L	365	0.9905	185	0.6171	blue
distal	hsa-miR-4785	550	0.0214	STAGE_L	365	0.2239	185	0.0148	blue
distal	hsa-miR-5093	550	0.0051	STAGE_L	365	0.0847	185	0.0115	blue
distal	hsa-miR-525-5p	550	6e-04	STAGE_L	365	0.0018	185	0.1105	blue
distal	hsa-miR-548ae	550	0.0123	STAGE_L	365	0.0039	185	0.4806	blue
distal	hsa-miR-548c-3p	550	0.0168	STAGE_L	365	0.0028	185	0.6029	blue
distal	hsa-miR-548f	550	0.0067	STAGE_L	365	0.005	185	0.3144	blue
distal	hsa-miR-3591-3p	550	0.0195	STAGE_L	365	0.0124	185	0.3609	blue
distal	hsa-miR-4700-5p	550	0.9968	STAGE_L	365	0.9992	185	0.5463	blue
distal	hsa-miR-1276	550	0.0154	STAGE_R	293	0.024	257	0.1887	blue
distal	hsa-miR-184	550	1e-04	STAGE_R	293	1e-04	257	0.1168	blue
distal	hsa-miR-28-3p	550	1e-04	STAGE_R	293	0	257	0.3866	blue
distal	hsa-miR-3130-3p	550	0.0034	STAGE_R	293	0.0051	257	0.1383	blue
distal	hsa-miR-3189-5p	550	1e-04	STAGE_R	293	0	257	0.3357	blue
distal	hsa-miR-32-3p	550	0.9783	STAGE_R	293	0.9975	257	0.4993	blue
distal	hsa-miR-4746-5p	550	0.9844	STAGE_R	293	0.5832	257	0.9972	blue
distal	hsa-miR-4785	550	0.0214	STAGE_R	293	0.0061	257	0.4119	blue
distal	hsa-miR-5093	550	0.0051	STAGE_R	293	0.0066	257	0.1677	blue
distal	hsa-miR-548ae	550	0.0123	STAGE_R	293	0.2221	257	0.0145	blue
distal	hsa-miR-548c-3p	550	0.0168	STAGE_R	293	0.3193	257	0.0104	blue
distal	hsa-miR-548f	550	0.0067	STAGE_R	293	0.1611	257	0.0102	blue
distal	hsa-miR-3591-3p	550	0.0195	STAGE_R	293	0.6114	257	5e-04	blue
distal	hsa-miR-4675	550	0	STAGE_R	293	0	257	0.226	blue
distal	hsa-miR-4700-5p	550	0.9968	STAGE_R	293	0.7767	257	0.9982	blue
distal	hsa-miR-32-3p	550	0.9783	AJCC_1	404	0.7773	146	0.9933	blue
distal	hsa-miR-4746-5p	550	0.9844	AJCC_1	404	0.9943	146	0.4409	blue
distal	hsa-miR-5093	550	0.0051	AJCC_1	404	0.0803	146	0.0055	blue
distal	hsa-miR-3591-3p	550	0.0195	AJCC_1	404	0.0073	146	0.4734	blue
distal	hsa-miR-3972	550	0.9986	AJCC_1	404	0.9961	146	0.8607	blue
distal	hsa-miR-4251	550	1	AJCC_1	404	1	146	0.9011	blue
distal	hsa-miR-4700-5p	550	0.9968	AJCC_1	404	0.9993	146	0.421	blue
distal	hsa-miR-1276	550	0.0154	AJCC_2	254	0.2535	296	0.0156	blue
distal	hsa-miR-28-3p	550	1e-04	AJCC_2	254	0.142	296	1e-04	blue
distal	hsa-miR-4785	550	0.0214	AJCC_2	254	0.5049	296	0.0044	blue
distal	hsa-miR-5093	550	0.0051	AJCC_2	254	0.1535	296	0.009	blue
distal	hsa-miR-548ae	550	0.0123	AJCC_2	254	0.0231	296	0.1519	blue
distal	hsa-miR-548am-5p	550	3e-04	AJCC_2	254	0.0997	296	5e-04	blue
distal	hsa-miR-548c-3p	550	0.0168	AJCC_2	254	0.014	296	0.2118	blue
distal	hsa-miR-548f	550	0.0067	AJCC_2	254	0.0117	296	0.1277	blue
distal	hsa-miR-5584-5p	550	2e-04	AJCC_2	254	0.1606	296	1e-04	blue
distal	hsa-miR-4700-5p	550	0.9968	AJCC_2	254	0.995	296	0.8594	blue
distal	hsa-miR-302c-5p	550	0.9995	AJCC_3	106	0.4619	444	0.9998	blue
distal	hsa-miR-4746-5p	550	0.9844	AJCC_3	106	0.3418	444	0.9941	blue
distal	hsa-miR-548am-5p	550	3e-04	AJCC_3	106	0.1414	444	0.0011	blue
distal	hsa-miR-3591-3p	550	0.0195	AJCC_3	106	0.9095	444	0.0028	blue
distal	hsa-miR-3972	550	0.9986	AJCC_3	106	0.8898	444	0.9942	blue
distal	hsa-miR-4657	550	1	AJCC_3	106	0.4556	444	1	blue
distal	hsa-miR-4700-5p	550	0.9968	AJCC_3	106	0.6586	444	0.9964	blue
distal	hsa-miR-4717-3p	550	1	AJCC_3	106	0.7245	444	1	blue
distal	hsa-miR-1276	550	0.0154	SEX	300	0.1933	250	0.0221	blue
distal	hsa-miR-32-3p	550	0.9783	SEX	300	0.6539	250	0.9937	blue
distal	hsa-miR-4785	550	0.0214	SEX	300	0.0155	250	0.2903	blue
distal	hsa-miR-5093	550	0.0051	SEX	300	0.0836	250	0.018	blue
distal	hsa-miR-4700-3p	550	0.0118	SEX	300	0.0134	250	0.1933	blue
distal	hsa-miR-4700-5p	550	0.9968	SEX	300	0.9952	250	0.8489	blue
distal	hsa-miR-1276	550	0.0154	DIFF_NA	508	0.0136	40	0.5211	blue
distal	hsa-miR-1295b-3p	550	0	DIFF_NA	508	0	40	0.2243	blue
distal	hsa-miR-139-5p	550	0	DIFF_NA	508	0	40	0.1766	blue
distal	hsa-miR-184	550	1e-04	DIFF_NA	508	1e-04	40	0.5103	blue
distal	hsa-miR-192-3p	550	0	DIFF_NA	508	0	40	0.204	blue
distal	hsa-miR-28-3p	550	1e-04	DIFF_NA	508	1e-04	40	0.3748	blue
distal	hsa-miR-302c-5p	550	0.9995	DIFF_NA	508	0.9986	40	0.8547	blue
distal	hsa-miR-3124-5p	550	0	DIFF_NA	508	0	40	0.2145	blue
distal	hsa-miR-3130-3p	550	0.0034	DIFF_NA	508	0.0046	40	0.3501	blue
distal	hsa-miR-3164	550	0	DIFF_NA	508	0	40	0.2664	blue
distal	hsa-miR-3170	550	0	DIFF_NA	508	0	40	0.126	blue
distal	hsa-miR-3189-5p	550	1e-04	DIFF_NA	508	0	40	0.695	blue
distal	hsa-miR-3194-3p	550	0	DIFF_NA	508	0	40	0.1749	blue
distal	hsa-miR-4755-3p	550	0	DIFF_NA	508	0	40	0.3484	blue
distal	hsa-miR-4768-3p	550	0	DIFF_NA	508	0	40	0.1694	blue
distal	hsa-miR-5093	550	0.0051	DIFF_NA	508	0.0043	40	0.5266	blue
distal	hsa-miR-513a-3p	550	0	DIFF_NA	508	0	40	0.1996	blue
distal	hsa-miR-5187-5p	550	0	DIFF_NA	508	0	40	0.3478	blue
distal	hsa-miR-518c-5p	550	0	DIFF_NA	508	0	40	0.6139	blue
distal	hsa-miR-519e-5p	550	0	DIFF_NA	508	0	40	0.5461	blue
distal	hsa-miR-525-5p	550	6e-04	DIFF_NA	508	7e-04	40	0.4088	blue
distal	hsa-miR-548ae	550	0.0123	DIFF_NA	508	0.0811	40	0.002	blue
distal	hsa-miR-548c-3p	550	0.0168	DIFF_NA	508	0.0971	40	0.0072	blue
distal	hsa-miR-5584-5p	550	2e-04	DIFF_NA	508	3e-04	40	0.2508	blue
distal	hsa-miR-5585-5p	550	0	DIFF_NA	508	0	40	0.159	blue
distal	hsa-miR-5696	550	0	DIFF_NA	508	0	40	0.7632	blue
distal	hsa-miR-6500-3p	550	0	DIFF_NA	508	0	40	0.4203	blue
distal	hsa-miR-3617-5p	550	0	DIFF_NA	508	0	40	0.5122	blue
distal	hsa-miR-424-5p	550	1	DIFF_NA	508	1	40	0.6507	blue
distal	hsa-miR-4303	550	0	DIFF_NA	508	0	40	0.2664	blue
distal	hsa-miR-4421	550	0	DIFF_NA	508	0	40	0.0869	blue
distal	hsa-miR-4436a	550	0	DIFF_NA	508	0	40	0.4282	blue
distal	hsa-miR-4469	550	0	DIFF_NA	508	0	40	0.1594	blue
distal	hsa-miR-4479	550	3e-04	DIFF_NA	508	2e-04	40	0.6528	blue
distal	hsa-miR-4526	550	0	DIFF_NA	508	0	40	0.1274	blue
distal	hsa-miR-4638-5p	550	0	DIFF_NA	508	0	40	0.31	blue
distal	hsa-miR-4657	550	1	DIFF_NA	508	0.9999	40	0.7656	blue
distal	hsa-miR-4659b-3p	550	0	DIFF_NA	508	0	40	0.1726	blue
distal	hsa-miR-4675	550	0	DIFF_NA	508	0	40	0.6516	blue
distal	hsa-miR-4684-3p	550	0	DIFF_NA	508	0	40	0.114	blue
distal	hsa-miR-4700-5p	550	0.9968	DIFF_NA	508	0.9953	40	0.713	blue
distal	hsa-miR-4722-5p	550	0	DIFF_NA	508	0	40	0.0774	blue
distal	hsa-miR-1276	550	0.0154	DIFF_WELL	491	0.012	57	0.5359	blue
distal	hsa-miR-1295b-3p	550	0	DIFF_WELL	491	0	57	0.3623	blue
distal	hsa-miR-142-3p	550	0	DIFF_WELL	491	0	57	0.096	blue
distal	hsa-miR-192-3p	550	0	DIFF_WELL	491	0	57	0.1809	blue
distal	hsa-miR-28-3p	550	1e-04	DIFF_WELL	491	1e-04	57	0.3614	blue
distal	hsa-miR-3124-5p	550	0	DIFF_WELL	491	0	57	0.1691	blue
distal	hsa-miR-3130-3p	550	0.0034	DIFF_WELL	491	0.0053	57	0.2672	blue
distal	hsa-miR-3189-5p	550	1e-04	DIFF_WELL	491	2e-04	57	0.1813	blue
distal	hsa-miR-4768-3p	550	0	DIFF_WELL	491	0	57	0.0808	blue
distal	hsa-miR-5008-3p	550	1	DIFF_WELL	491	1	57	0.8749	blue
distal	hsa-miR-5093	550	0.0051	DIFF_WELL	491	0.0058	57	0.3857	blue
distal	hsa-miR-5187-5p	550	0	DIFF_WELL	491	0	57	0.5088	blue
distal	hsa-miR-519e-5p	550	0	DIFF_WELL	491	0	57	0.2223	blue
distal	hsa-miR-525-5p	550	6e-04	DIFF_WELL	491	2e-04	57	0.8154	blue
distal	hsa-miR-548a-5p	550	0	DIFF_WELL	491	0	57	0.14	blue
distal	hsa-miR-548am-5p	550	3e-04	DIFF_WELL	491	8e-04	57	0.1746	blue
distal	hsa-miR-548d-5p	550	0.0015	DIFF_WELL	491	0.0029	57	0.2217	blue
distal	hsa-miR-5585-5p	550	0	DIFF_WELL	491	0	57	0.2912	blue
distal	hsa-miR-6500-3p	550	0	DIFF_WELL	491	0	57	0.2292	blue
distal	hsa-miR-3972	550	0.9986	DIFF_WELL	491	0.9987	57	0.4789	blue
distal	hsa-miR-4251	550	1	DIFF_WELL	491	1	57	0.8352	blue
distal	hsa-miR-4256	550	0	DIFF_WELL	491	0	57	0.1361	blue
distal	hsa-miR-4303	550	0	DIFF_WELL	491	0	57	0.3773	blue
distal	hsa-miR-4436a	550	0	DIFF_WELL	491	0	57	0.3156	blue
distal	hsa-miR-4479	550	3e-04	DIFF_WELL	491	7e-04	57	0.1766	blue
distal	hsa-miR-4526	550	0	DIFF_WELL	491	0	57	0.1206	blue
distal	hsa-miR-4659b-3p	550	0	DIFF_WELL	491	0	57	0.4535	blue
distal	hsa-miR-4675	550	0	DIFF_WELL	491	0	57	0.4328	blue
distal	hsa-miR-4700-3p	550	0.0118	DIFF_WELL	491	0.0124	57	0.3977	blue
distal	hsa-miR-4700-5p	550	0.9968	DIFF_WELL	491	0.9948	57	0.7744	blue
distal	hsa-miR-1276	550	0.0154	DIFF_MOD	161	0.342	387	0.0196	blue
distal	hsa-miR-184	550	1e-04	DIFF_MOD	161	0.075	387	5e-04	blue
distal	hsa-miR-28-3p	550	1e-04	DIFF_MOD	161	0.1916	387	1e-04	blue
distal	hsa-miR-3189-5p	550	1e-04	DIFF_MOD	161	0.1528	387	2e-04	blue
distal	hsa-miR-4746-5p	550	0.9844	DIFF_MOD	161	0.9936	387	0.8124	blue
distal	hsa-miR-4785	550	0.0214	DIFF_MOD	161	0.0101	387	0.2072	blue
distal	hsa-miR-5093	550	0.0051	DIFF_MOD	161	0.4918	387	0.0021	blue
distal	hsa-miR-5187-5p	550	0	DIFF_MOD	161	0.1201	387	0	blue
distal	hsa-miR-525-5p	550	6e-04	DIFF_MOD	161	0.2671	387	6e-04	blue
distal	hsa-miR-548ae	550	0.0123	DIFF_MOD	161	0.0019	387	0.1993	blue
distal	hsa-miR-548c-3p	550	0.0168	DIFF_MOD	161	0.0031	387	0.2345	blue
distal	hsa-miR-548f	550	0.0067	DIFF_MOD	161	1e-04	387	0.2636	blue
distal	hsa-miR-5585-5p	550	0	DIFF_MOD	161	0.0809	387	0	blue
distal	hsa-miR-4436a	550	0	DIFF_MOD	161	0.2336	387	0	blue
distal	hsa-miR-4479	550	3e-04	DIFF_MOD	161	0.216	387	5e-04	blue
distal	hsa-miR-4675	550	0	DIFF_MOD	161	0.3028	387	0	blue
distal	hsa-miR-184	550	1e-04	DIFF_POOR	484	2e-04	64	0.2275	blue
distal	hsa-miR-28-3p	550	1e-04	DIFF_POOR	484	2e-04	64	0.2608	blue
distal	hsa-miR-302c-5p	550	0.9995	DIFF_POOR	484	0.9995	64	0.6477	blue
distal	hsa-miR-3189-5p	550	1e-04	DIFF_POOR	484	2e-04	64	0.1412	blue
distal	hsa-miR-4773	550	0	DIFF_POOR	484	0	64	0.3338	blue
distal	hsa-miR-5008-3p	550	1	DIFF_POOR	484	1	64	0.8966	blue
distal	hsa-miR-5093	550	0.0051	DIFF_POOR	484	0.0027	64	0.5833	blue
distal	hsa-miR-518c-5p	550	0	DIFF_POOR	484	0	64	0.1014	blue
distal	hsa-miR-525-5p	550	6e-04	DIFF_POOR	484	0.0022	64	0.0904	blue
distal	hsa-miR-548ae	550	0.0123	DIFF_POOR	484	0.0172	64	0.3462	blue
distal	hsa-miR-548am-5p	550	3e-04	DIFF_POOR	484	3e-04	64	0.5209	blue
distal	hsa-miR-548c-3p	550	0.0168	DIFF_POOR	484	0.0185	64	0.4751	blue
distal	hsa-miR-548d-5p	550	0.0015	DIFF_POOR	484	0.0027	64	0.2795	blue
distal	hsa-miR-548f	550	0.0067	DIFF_POOR	484	0.01	64	0.3054	blue
distal	hsa-miR-5584-5p	550	2e-04	DIFF_POOR	484	4e-04	64	0.1944	blue
distal	hsa-miR-5585-5p	550	0	DIFF_POOR	484	0	64	0.267	blue
distal	hsa-miR-3591-3p	550	0.0195	DIFF_POOR	484	0.0153	64	0.5301	blue
distal	hsa-miR-3617-5p	550	0	DIFF_POOR	484	0	64	0.2522	blue
distal	hsa-miR-3972	550	0.9986	DIFF_POOR	484	0.995	64	0.8973	blue
distal	hsa-miR-4436a	550	0	DIFF_POOR	484	0	64	0.3384	blue
distal	hsa-miR-4479	550	3e-04	DIFF_POOR	484	6e-04	64	0.251	blue
distal	hsa-miR-4526	550	0	DIFF_POOR	484	0	64	0.0837	blue
distal	hsa-miR-4657	550	1	DIFF_POOR	484	1	64	0.5155	blue
distal	hsa-miR-4675	550	0	DIFF_POOR	484	0	64	0.2184	blue
distal	hsa-miR-4700-3p	550	0.0118	DIFF_POOR	484	0.0181	64	0.224	blue
distal	hsa-miR-4700-5p	550	0.9968	DIFF_POOR	484	0.9914	64	0.8546	blue
distal	hsa-miR-4717-3p	550	1	DIFF_POOR	484	1	64	0.8854	blue
distal	hsa-miR-1276	550	0.0154	VITAL_ALIVE	261	0.0057	288	0.3481	blue
distal	hsa-miR-184	550	1e-04	VITAL_ALIVE	261	0	288	0.1084	blue
distal	hsa-miR-302c-5p	550	0.9995	VITAL_ALIVE	261	0.8323	288	0.9998	blue
distal	hsa-miR-3130-3p	550	0.0034	VITAL_ALIVE	261	0.006	288	0.1342	blue
distal	hsa-miR-4746-5p	550	0.9844	VITAL_ALIVE	261	0.6219	288	0.9959	blue
distal	hsa-miR-4785	550	0.0214	VITAL_ALIVE	261	0.025	288	0.2297	blue
distal	hsa-miR-5093	550	0.0051	VITAL_ALIVE	261	0.0151	288	0.1079	blue
distal	hsa-miR-525-5p	550	6e-04	VITAL_ALIVE	261	0	288	0.3413	blue
distal	hsa-miR-548d-5p	550	0.0015	VITAL_ALIVE	261	0.005	288	0.0753	blue
distal	hsa-miR-548f	550	0.0067	VITAL_ALIVE	261	0.0141	288	0.1179	blue
distal	hsa-miR-3591-3p	550	0.0195	VITAL_ALIVE	261	0.3883	288	0.0082	blue
distal	hsa-miR-3972	550	0.9986	VITAL_ALIVE	261	0.4068	288	1	blue
distal	hsa-miR-4657	550	1	VITAL_ALIVE	261	0.7592	288	1	blue
distal	hsa-miR-4675	550	0	VITAL_ALIVE	261	0	288	0.0828	blue
distal	hsa-miR-4700-5p	550	0.9968	VITAL_ALIVE	261	0.8899	288	0.992	blue
distal	hsa-miR-1276	550	0.0154	SURV5YRS	233	0.0029	316	0.4171	blue
distal	hsa-miR-184	550	1e-04	SURV5YRS	233	0	316	0.2988	blue
distal	hsa-miR-302c-5p	550	0.9995	SURV5YRS	233	0.5793	316	1	blue
distal	hsa-miR-3130-3p	550	0.0034	SURV5YRS	233	1e-04	316	0.4293	blue
distal	hsa-miR-4746-5p	550	0.9844	SURV5YRS	233	0.4634	316	0.9983	blue
distal	hsa-miR-4785	550	0.0214	SURV5YRS	233	0.0043	316	0.3815	blue
distal	hsa-miR-5093	550	0.0051	SURV5YRS	233	3e-04	316	0.3977	blue
distal	hsa-miR-519e-5p	550	0	SURV5YRS	233	0	316	0.1206	blue
distal	hsa-miR-525-5p	550	6e-04	SURV5YRS	233	0	316	0.2718	blue
distal	hsa-miR-548f	550	0.0067	SURV5YRS	233	0.0243	316	0.0944	blue
distal	hsa-miR-5584-5p	550	2e-04	SURV5YRS	233	2e-04	316	0.0773	blue
distal	hsa-miR-6500-3p	550	0	SURV5YRS	233	0	316	0.1607	blue
distal	hsa-miR-3591-3p	550	0.0195	SURV5YRS	233	0.3439	316	0.0141	blue
distal	hsa-miR-3972	550	0.9986	SURV5YRS	233	0.2994	316	1	blue
distal	hsa-miR-4251	550	1	SURV5YRS	233	0.7464	316	1	blue
distal	hsa-miR-4436a	550	0	SURV5YRS	233	0	316	0.1213	blue
distal	hsa-miR-4479	550	3e-04	SURV5YRS	233	4e-04	316	0.0943	blue
distal	hsa-miR-4657	550	1	SURV5YRS	233	0.4899	316	1	blue
distal	hsa-miR-4675	550	0	SURV5YRS	233	0	316	0.1376	blue
distal	hsa-miR-4700-5p	550	0.9968	SURV5YRS	233	0.5317	316	0.9995	blue
distal	hsa-miR-4717-3p	550	1	SURV5YRS	233	0.8624	316	1	blue
distal	hsa-miR-4785	550	0.0214	COD_CRC	70	0.0123	160	0.2351	blue
distal	hsa-miR-548d-5p	550	0.0015	COD_CRC	70	0.1567	160	0.0169	blue
distal	hsa-miR-4675	550	0	COD_CRC	70	0.0826	160	0	blue
distal	hsa-miR-3189-5p	550	1e-04	CIG_ever	183	0.1179	234	0.0141	blue
distal	hsa-miR-4746-5p	550	0.9844	CIG_ever	183	0.8898	234	0.9791	blue
distal	hsa-miR-548f	550	0.0067	CIG_ever	183	0.3822	234	0.0203	blue
distal	hsa-miR-4675	550	0	CIG_ever	183	0.2626	234	0.0017	blue
distal	hsa-miR-28-3p	550	1e-04	ALCOHOL_reg	243	0.0774	175	0.0178	blue
distal	hsa-miR-3130-3p	550	0.0034	ALCOHOL_reg	243	0.26	175	0.0208	blue
distal	hsa-miR-3189-5p	550	1e-04	ALCOHOL_reg	243	0.0083	175	0.1656	blue
distal	hsa-miR-4746-5p	550	0.9844	ALCOHOL_reg	243	0.9164	175	0.979	blue
distal	hsa-miR-3972	550	0.9986	ALCOHOL_reg	243	0.9849	175	0.8257	blue
distal	hsa-miR-4700-3p	550	0.0118	ALCOHOL_reg	243	0.2688	175	0.0051	blue
distal	hsa-miR-4700-5p	550	0.9968	ALCOHOL_reg	243	0.9791	175	0.8262	blue
distal	hsa-miR-1276	550	0.0154	WINE_any	284	0.0224	134	0.165	blue
distal	hsa-miR-28-3p	550	1e-04	WINE_any	284	0.0116	134	0.1654	blue
distal	hsa-miR-3189-5p	550	1e-04	WINE_any	284	0.085	134	0.0151	blue
distal	hsa-miR-5093	550	0.0051	WINE_any	284	0.1444	134	0.0221	blue
distal	hsa-miR-548ae	550	0.0123	WINE_any	284	0.0183	134	0.4499	blue
distal	hsa-miR-548am-5p	550	3e-04	WINE_any	284	7e-04	134	0.2195	blue
distal	hsa-miR-548c-3p	550	0.0168	WINE_any	284	0.0182	134	0.5898	blue
distal	hsa-miR-548d-5p	550	0.0015	WINE_any	284	0.0023	134	0.5227	blue
distal	hsa-miR-548f	550	0.0067	WINE_any	284	0.0085	134	0.569	blue
distal	hsa-miR-4436a	550	0	WINE_any	284	0.0013	134	0.096	blue
distal	hsa-miR-4700-3p	550	0.0118	WINE_any	284	0.1299	134	0.0233	blue
distal	hsa-miR-4700-5p	550	0.9968	WINE_any	284	0.9837	134	0.7934	blue
distal	hsa-miR-28-3p	550	1e-04	LIQUOR_any	301	0.1136	117	0.0021	blue
distal	hsa-miR-3130-3p	550	0.0034	LIQUOR_any	301	0.2535	117	0.0055	blue
distal	hsa-miR-3189-5p	550	1e-04	LIQUOR_any	301	0.0215	117	0.0834	blue
distal	hsa-miR-4746-5p	550	0.9844	LIQUOR_any	301	0.9941	117	0.6631	blue
distal	hsa-miR-4785	550	0.0214	LIQUOR_any	301	0.2826	117	0.0208	blue
distal	hsa-miR-5008-3p	550	1	LIQUOR_any	301	1	117	0.8794	blue
distal	hsa-miR-5093	550	0.0051	LIQUOR_any	301	0.179	117	0.0107	blue
distal	hsa-miR-548am-5p	550	3e-04	LIQUOR_any	301	0.0011	117	0.1885	blue
distal	hsa-miR-548d-5p	550	0.0015	LIQUOR_any	301	0.0197	117	0.214	blue
distal	hsa-miR-3972	550	0.9986	LIQUOR_any	301	0.9918	117	0.6667	blue
distal	hsa-miR-4251	550	1	LIQUOR_any	301	1	117	0.8344	blue
distal	hsa-miR-4657	550	1	LIQUOR_any	301	0.9989	117	0.8299	blue
distal	hsa-miR-4700-3p	550	0.0118	LIQUOR_any	301	0.2591	117	0.0013	blue
distal	hsa-miR-4700-5p	550	0.9968	LIQUOR_any	301	0.9958	117	0.4544	blue
distal	hsa-miR-1276	550	0.0154	BEER_any	317	0.0124	101	0.2642	blue
distal	hsa-miR-184	550	1e-04	BEER_any	317	0.0025	101	0.1346	blue
distal	hsa-miR-3189-5p	550	1e-04	BEER_any	317	0.0065	101	0.2906	blue
distal	hsa-miR-519e-5p	550	0	BEER_any	317	0.0011	101	0.1653	blue
distal	hsa-miR-548a-5p	550	0	BEER_any	317	0	101	0.119	blue
distal	hsa-miR-548am-5p	550	3e-04	BEER_any	317	0.0012	101	0.1778	blue
distal	hsa-miR-6500-3p	550	0	BEER_any	317	0.0012	101	0.0872	blue
distal	hsa-miR-3591-3p	550	0.0195	BEER_any	317	0.0025	101	0.2153	blue
distal	hsa-miR-4657	550	1	BEER_any	317	0.9994	101	0.7632	blue
distal	hsa-miR-4700-3p	550	0.0118	BEER_any	317	0.1178	101	0.0114	blue
distal	hsa-miR-4700-5p	550	0.9968	BEER_any	317	0.9803	101	0.7851	blue
distal	hsa-miR-184	550	1e-04	CIG_current	360	0.0014	57	0.2513	blue
distal	hsa-miR-192-3p	550	0	CIG_current	360	0	57	0.1009	blue
distal	hsa-miR-302c-5p	550	0.9995	CIG_current	360	0.9998	57	0.9037	blue
distal	hsa-miR-4746-5p	550	0.9844	CIG_current	360	0.997	57	0.4575	blue
distal	hsa-miR-5008-3p	550	1	CIG_current	360	1	57	0.6563	blue
distal	hsa-miR-513a-3p	550	0	CIG_current	360	0	57	0.1134	blue
distal	hsa-miR-5187-5p	550	0	CIG_current	360	2e-04	57	0.0803	blue
distal	hsa-miR-548a-5p	550	0	CIG_current	360	0	57	0.2623	blue
distal	hsa-miR-548am-5p	550	3e-04	CIG_current	360	0.0023	57	0.1178	blue
distal	hsa-miR-548d-5p	550	0.0015	CIG_current	360	0.0192	57	0.2585	blue
distal	hsa-miR-3972	550	0.9986	CIG_current	360	0.9954	57	0.3829	blue
distal	hsa-miR-4251	550	1	CIG_current	360	1	57	0.6389	blue
distal	hsa-miR-4256	550	0	CIG_current	360	0	57	0.1196	blue
distal	hsa-miR-4479	550	3e-04	CIG_current	360	0.0039	57	0.0836	blue
distal	hsa-miR-4657	550	1	CIG_current	360	0.9998	57	0.383	blue
distal	hsa-miR-4700-3p	550	0.0118	CIG_current	360	0.0127	57	0.4151	blue
distal	hsa-miR-4700-5p	550	0.9968	CIG_current	360	0.9895	57	0.6534	blue
distal	hsa-miR-1276	550	0.0154	CIG_former	240	0.0078	177	0.264	blue
distal	hsa-miR-28-3p	550	1e-04	CIG_former	240	0.0172	177	0.1319	blue
distal	hsa-miR-4746-5p	550	0.9844	CIG_former	240	0.8297	177	0.9943	blue
distal	hsa-miR-519e-5p	550	0	CIG_former	240	2e-04	177	0.2099	blue
distal	hsa-miR-4436a	550	0	CIG_former	240	0.0015	177	0.1066	blue
distal	hsa-miR-1276	550	0.0154	ESTROGEN	112	0.0105	72	0.3954	blue
distal	hsa-miR-3124-5p	550	0	ESTROGEN	112	0.0012	72	0.0897	blue
distal	hsa-miR-3189-5p	550	1e-04	ESTROGEN	112	0.0108	72	0.4168	blue
distal	hsa-miR-4773	550	0	ESTROGEN	112	0	72	0.0964	blue
distal	hsa-miR-4785	550	0.0214	ESTROGEN	112	0.0135	72	0.8909	blue
distal	hsa-miR-519e-5p	550	0	ESTROGEN	112	0.0156	72	0.145	blue
distal	hsa-miR-548am-5p	550	3e-04	ESTROGEN	112	0.021	72	0.2365	blue
distal	hsa-miR-5584-5p	550	2e-04	ESTROGEN	112	0.1124	72	0.0105	blue
distal	hsa-miR-3617-5p	550	0	ESTROGEN	112	0.0013	72	0.172	blue
distal	hsa-miR-4526	550	0	ESTROGEN	112	0.0024	72	0.2773	blue
distal	hsa-miR-4657	550	1	ESTROGEN	112	0.984	72	0.5684	blue
distal	hsa-miR-28-3p	550	1e-04	BMI_normal	270	0.1329	143	0.0122	blue
distal	hsa-miR-3189-5p	550	1e-04	BMI_normal	270	0.0249	143	0.082	blue
distal	hsa-miR-4746-5p	550	0.9844	BMI_normal	270	0.9814	143	0.9055	blue
distal	hsa-miR-4785	550	0.0214	BMI_normal	270	0.0245	143	0.3087	blue
distal	hsa-miR-519e-5p	550	0	BMI_normal	270	0.0013	143	0.1197	blue
distal	hsa-miR-548am-5p	550	3e-04	BMI_normal	270	0.0025	143	0.1165	blue
distal	hsa-miR-548d-5p	550	0.0015	BMI_normal	270	0.0045	143	0.4666	blue
distal	hsa-miR-3972	550	0.9986	BMI_normal	270	0.8901	143	0.9832	blue
distal	hsa-miR-4657	550	1	BMI_normal	270	0.9989	143	0.8927	blue
distal	hsa-miR-4700-5p	550	0.9968	BMI_normal	270	0.9918	143	0.7933	blue
distal	hsa-miR-1276	550	0.0154	BMI_overweight	258	0.024	155	0.1695	blue
distal	hsa-miR-28-3p	550	1e-04	BMI_overweight	258	0.0218	155	0.1489	blue
distal	hsa-miR-3189-5p	550	1e-04	BMI_overweight	258	0.0139	155	0.1245	blue
distal	hsa-miR-4746-5p	550	0.9844	BMI_overweight	258	0.9815	155	0.9199	blue
distal	hsa-miR-4785	550	0.0214	BMI_overweight	258	0.3641	155	0.0036	blue
distal	hsa-miR-519e-5p	550	0	BMI_overweight	258	0.0882	155	5e-04	blue
distal	hsa-miR-548am-5p	550	3e-04	BMI_overweight	258	0.0022	155	0.106	blue
distal	hsa-miR-5585-5p	550	0	BMI_overweight	258	0	155	0.1738	blue
distal	hsa-miR-4657	550	1	BMI_overweight	258	0.9993	155	0.8577	blue
distal	hsa-miR-4700-3p	550	0.0118	BMI_overweight	258	0.1512	155	0.0221	blue
distal	hsa-miR-1276	550	0.0154	BMI_obese	310	0.0233	103	0.1785	blue
distal	hsa-miR-184	550	1e-04	BMI_obese	310	0.0035	103	0.1424	blue
distal	hsa-miR-28-3p	550	1e-04	BMI_obese	310	0.0099	103	0.2716	blue
distal	hsa-miR-3130-3p	550	0.0034	BMI_obese	310	0.0217	103	0.4213	blue
distal	hsa-miR-3170	550	0	BMI_obese	310	0	103	0.1495	blue
distal	hsa-miR-4746-5p	550	0.9844	BMI_obese	310	0.9783	103	0.9246	blue
distal	hsa-miR-4785	550	0.0214	BMI_obese	310	0.008	103	0.5748	blue
distal	hsa-miR-5093	550	0.0051	BMI_obese	310	0.0102	103	0.4797	blue
distal	hsa-miR-513a-3p	550	0	BMI_obese	310	0	103	0.0876	blue
distal	hsa-miR-519e-5p	550	0	BMI_obese	310	3e-04	103	0.3858	blue
distal	hsa-miR-525-5p	550	6e-04	BMI_obese	310	0.0153	103	0.326	blue
distal	hsa-miR-5584-5p	550	2e-04	BMI_obese	310	6e-04	103	0.212	blue
distal	hsa-miR-6500-3p	550	0	BMI_obese	310	7e-04	103	0.1591	blue
distal	hsa-miR-3591-3p	550	0.0195	BMI_obese	310	2e-04	103	0.7065	blue
distal	hsa-miR-3617-5p	550	0	BMI_obese	310	0	103	0.1025	blue
distal	hsa-miR-3972	550	0.9986	BMI_obese	310	0.9917	103	0.6439	blue
distal	hsa-miR-4436a	550	0	BMI_obese	310	0.0025	103	0.0825	blue
distal	hsa-miR-4479	550	3e-04	BMI_obese	310	6e-04	103	0.3087	blue
distal	hsa-miR-4526	550	0	BMI_obese	310	0	103	0.3166	blue
distal	hsa-miR-4659b-3p	550	0	BMI_obese	310	0	103	0.0769	blue
distal	hsa-miR-4675	550	0	BMI_obese	310	0.0117	103	0.0834	blue
distal	hsa-miR-4700-3p	550	0.0118	BMI_obese	310	0.0136	103	0.3948	blue
distal	hsa-miR-1244	550	1	BMI_extreme	401	1	12	0.8794	blue
distal	hsa-miR-1258	550	0	BMI_extreme	401	0	12	0.2455	blue
distal	hsa-miR-1276	550	0.0154	BMI_extreme	401	0.0172	12	0.2211	blue
distal	hsa-miR-135b-5p	550	1	BMI_extreme	401	1	12	0.5823	blue
distal	hsa-miR-139-5p	550	0	BMI_extreme	401	0	12	0.1079	blue
distal	hsa-miR-151a-3p	550	1	BMI_extreme	401	1	12	0.7863	blue
distal	hsa-miR-17-3p	550	1	BMI_extreme	401	1	12	0.7793	blue
distal	hsa-miR-184	550	1e-04	BMI_extreme	401	0.0021	12	0.3171	blue
distal	hsa-miR-192-3p	550	0	BMI_extreme	401	0	12	0.0893	blue
distal	hsa-miR-193a-3p	550	1	BMI_extreme	401	1	12	0.5823	blue
distal	hsa-miR-19a-3p	550	1	BMI_extreme	401	1	12	0.7793	blue
distal	hsa-miR-28-3p	550	1e-04	BMI_extreme	401	0.0064	12	0.6246	blue
distal	hsa-miR-302c-5p	550	0.9995	BMI_extreme	401	1	12	0.4383	blue
distal	hsa-miR-3164	550	0	BMI_extreme	401	0	12	0.263	blue
distal	hsa-miR-3178	550	0	BMI_extreme	401	0	12	0.3171	blue
distal	hsa-miR-3181	550	0	BMI_extreme	401	0	12	0.1086	blue
distal	hsa-miR-3189-5p	550	1e-04	BMI_extreme	401	0.0056	12	0.4436	blue
distal	hsa-miR-4746-5p	550	0.9844	BMI_extreme	401	0.9953	12	0.5304	blue
distal	hsa-miR-4755-3p	550	0	BMI_extreme	401	0	12	0.1011	blue
distal	hsa-miR-4768-3p	550	0	BMI_extreme	401	0	12	0.1335	blue
distal	hsa-miR-4773	550	0	BMI_extreme	401	0	12	0.2414	blue
distal	hsa-miR-5008-3p	550	1	BMI_extreme	401	1	12	0.4236	blue
distal	hsa-miR-5093	550	0.0051	BMI_extreme	401	0.0213	12	0.3774	blue
distal	hsa-miR-513a-3p	550	0	BMI_extreme	401	0	12	0.3171	blue
distal	hsa-miR-513c-3p	550	0	BMI_extreme	401	0	12	0.263	blue
distal	hsa-miR-5187-5p	550	0	BMI_extreme	401	1e-04	12	0.1726	blue
distal	hsa-miR-519e-5p	550	0	BMI_extreme	401	9e-04	12	0.2211	blue
distal	hsa-miR-525-5p	550	6e-04	BMI_extreme	401	0.0223	12	0.2211	blue
distal	hsa-miR-542-5p	550	0	BMI_extreme	401	0	12	0.8478	blue
distal	hsa-miR-548a-5p	550	0	BMI_extreme	401	1e-04	12	0.1196	blue
distal	hsa-miR-5584-5p	550	2e-04	BMI_extreme	401	8e-04	12	0.263	blue
distal	hsa-miR-616-3p	550	1	BMI_extreme	401	1	12	0.8274	blue
distal	hsa-miR-6500-3p	550	0	BMI_extreme	401	7e-04	12	0.1522	blue
distal	hsa-miR-658	550	0	BMI_extreme	401	0	12	0.0767	blue
distal	hsa-miR-98-5p	550	1	BMI_extreme	401	1	12	0.4371	blue
distal	hsa-miR-3617-5p	550	0	BMI_extreme	401	0	12	0.4337	blue
distal	hsa-miR-362-5p	550	1	BMI_extreme	401	1	12	0.8462	blue
distal	hsa-miR-3687	550	1	BMI_extreme	401	1	12	0.782	blue
distal	hsa-miR-374a-5p	550	1	BMI_extreme	401	1	12	0.7793	blue
distal	hsa-miR-374b-5p	550	1	BMI_extreme	401	1	12	0.8794	blue
distal	hsa-miR-3972	550	0.9986	BMI_extreme	401	0.9956	12	0.0895	blue
distal	hsa-miR-4251	550	1	BMI_extreme	401	1	12	0.3054	blue
distal	hsa-miR-4256	550	0	BMI_extreme	401	0	12	0.4447	blue
distal	hsa-miR-4303	550	0	BMI_extreme	401	4e-04	12	0.1704	blue
distal	hsa-miR-4316	550	0	BMI_extreme	401	0	12	0.2174	blue
distal	hsa-miR-4436a	550	0	BMI_extreme	401	0.0015	12	0.0798	blue
distal	hsa-miR-4469	550	0	BMI_extreme	401	0	12	0.392	blue
distal	hsa-miR-4479	550	3e-04	BMI_extreme	401	0.0027	12	0.1829	blue
distal	hsa-miR-4526	550	0	BMI_extreme	401	0	12	0.3216	blue
distal	hsa-miR-4638-5p	550	0	BMI_extreme	401	0	12	0.1086	blue
distal	hsa-miR-4657	550	1	BMI_extreme	401	0.9997	12	0.2667	blue
distal	hsa-miR-4659b-3p	550	0	BMI_extreme	401	0	12	0.1522	blue
distal	hsa-miR-4675	550	0	BMI_extreme	401	0.0032	12	0.3774	blue
distal	hsa-miR-4684-3p	550	0	BMI_extreme	401	0	12	0.1473	blue
distal	hsa-miR-4700-3p	550	0.0118	BMI_extreme	401	0.0082	12	0.7568	blue
distal	hsa-miR-4700-5p	550	0.9968	BMI_extreme	401	0.9946	12	0.5629	blue
distal	hsa-miR-4717-3p	550	1	BMI_extreme	401	1	12	0.534	blue
distal	hsa-miR-4722-5p	550	0	BMI_extreme	401	0	12	0.1522	blue
rectal	hsa-let-7b-3p	719	0	MSI	699	0	16	0.2652	blue
rectal	hsa-let-7d-3p	719	0	MSI	699	0	16	0.3335	blue
rectal	hsa-let-7g-3p	719	0	MSI	699	0	16	0.5	blue
rectal	hsa-miR-1	719	0	MSI	699	0	16	0.1247	blue
rectal	hsa-miR-1207-3p	719	0	MSI	699	0	16	0.6286	blue
rectal	hsa-miR-1224-3p	719	0	MSI	699	0	16	0.1076	blue
rectal	hsa-miR-1227-3p	719	0	MSI	699	0	16	0.3335	blue
rectal	hsa-miR-124-3p	719	0	MSI	699	0	16	0.0808	blue
rectal	hsa-miR-1243	719	0	MSI	699	0	16	0.7756	blue
rectal	hsa-miR-1255b-5p	719	0	MSI	699	0	16	0.2267	blue
rectal	hsa-miR-1258	719	0	MSI	699	0	16	0.3485	blue
rectal	hsa-miR-1261	719	0	MSI	699	0	16	0.1024	blue
rectal	hsa-miR-1266	719	0.9995	MSI	699	0.9992	16	0.3714	blue
rectal	hsa-miR-127-3p	719	1	MSI	699	1	16	0.0756	blue
rectal	hsa-miR-1271-5p	719	2e-04	MSI	699	3e-04	16	0.5	blue
rectal	hsa-miR-1292-5p	719	0	MSI	699	1e-04	16	0.2267	blue
rectal	hsa-miR-1296	719	0	MSI	699	0	16	0.5206	blue
rectal	hsa-miR-1301	719	1e-04	MSI	699	0	16	0.7733	blue
rectal	hsa-miR-132-3p	719	0.0054	MSI	699	0.0068	16	0.1884	blue
rectal	hsa-miR-133a	719	0	MSI	699	0	16	0.1247	blue
rectal	hsa-miR-144-3p	719	0	MSI	699	0	16	0.5	blue
rectal	hsa-miR-145-3p	719	0	MSI	699	0	16	0.2267	blue
rectal	hsa-miR-146b-5p	719	1	MSI	699	1	16	0.6462	blue
rectal	hsa-miR-151a-3p	719	1	MSI	699	1	16	0.6286	blue
rectal	hsa-miR-17-3p	719	1	MSI	699	1	16	0.8753	blue
rectal	hsa-miR-185-5p	719	1	MSI	699	1	16	0.7733	blue
rectal	hsa-miR-18b-3p	719	0	MSI	699	0	16	0.5	blue
rectal	hsa-miR-1914-5p	719	0	MSI	699	0	16	0.5797	blue
rectal	hsa-miR-193a-3p	719	1	MSI	699	1	16	0.5	blue
rectal	hsa-miR-1976	719	0	MSI	699	0	16	0.1247	blue
rectal	hsa-miR-199b-5p	719	1	MSI	699	1	16	0.0756	blue
rectal	hsa-miR-19a-3p	719	1	MSI	699	1	16	0.9244	blue
rectal	hsa-miR-20b-3p	719	0	MSI	699	0	16	0.5	blue
rectal	hsa-miR-2110	719	0	MSI	699	0	16	0.0756	blue
rectal	hsa-miR-2114-3p	719	0	MSI	699	0	16	0.0792	blue
rectal	hsa-miR-2116-3p	719	0	MSI	699	0	16	0.2267	blue
rectal	hsa-miR-2277-3p	719	0	MSI	699	0	16	0.167	blue
rectal	hsa-miR-2278	719	0.0115	MSI	699	0.0207	16	0.1842	blue
rectal	hsa-miR-299-3p	719	0	MSI	699	0	16	0.5614	blue
rectal	hsa-miR-3064-5p	719	0	MSI	699	0	16	0.8753	blue
rectal	hsa-miR-3124-5p	719	0.0019	MSI	699	0.002	16	0.5699	blue
rectal	hsa-miR-3130-3p	719	0.0069	MSI	699	0.0071	16	0.4466	blue
rectal	hsa-miR-3151	719	0	MSI	699	0	16	0.4466	blue
rectal	hsa-miR-3152-3p	719	0	MSI	699	0	16	0.2205	blue
rectal	hsa-miR-3170	719	0	MSI	699	0	16	0.5752	blue
rectal	hsa-miR-3177-5p	719	0	MSI	699	0	16	0.3714	blue
rectal	hsa-miR-3178	719	0	MSI	699	0	16	0.8238	blue
rectal	hsa-miR-3180-5p	719	0.0071	MSI	699	0.0042	16	0.7805	blue
rectal	hsa-miR-3181	719	0	MSI	699	0	16	0.4386	blue
rectal	hsa-miR-3191-3p	719	0	MSI	699	0	16	0.3321	blue
rectal	hsa-miR-3193	719	0	MSI	699	0	16	0.5	blue
rectal	hsa-miR-4763-5p	719	2e-04	MSI	699	2e-04	16	0.4301	blue
rectal	hsa-miR-4768-3p	719	0	MSI	699	0	16	0.3773	blue
rectal	hsa-miR-4773	719	0	MSI	699	0	16	0.2674	blue
rectal	hsa-miR-4796-3p	719	0	MSI	699	0	16	0.7733	blue
rectal	hsa-miR-485-3p	719	0	MSI	699	0	16	0.1884	blue
rectal	hsa-miR-491-3p	719	0	MSI	699	0	16	0.2267	blue
rectal	hsa-miR-500a-3p	719	1	MSI	699	1	16	0.6252	blue
rectal	hsa-miR-502-3p	719	0.9904	MSI	699	0.981	16	0.7733	blue
rectal	hsa-miR-506-5p	719	0	MSI	699	0	16	0.5797	blue
rectal	hsa-miR-513a-3p	719	0	MSI	699	0	16	0.4466	blue
rectal	hsa-miR-513c-3p	719	0	MSI	699	0	16	0.2652	blue
rectal	hsa-miR-5187-5p	719	2e-04	MSI	699	4e-04	16	0.1549	blue
rectal	hsa-miR-518c-5p	719	0.0056	MSI	699	0.011	16	0.1882	blue
rectal	hsa-miR-5196-3p	719	0	MSI	699	0	16	0.1232	blue
rectal	hsa-miR-519e-5p	719	0.0111	MSI	699	0.0096	16	0.5166	blue
rectal	hsa-miR-525-5p	719	0.9872	MSI	699	0.9845	16	0.5752	blue
rectal	hsa-miR-526b-5p	719	1	MSI	699	1	16	0.4386	blue
rectal	hsa-miR-532-3p	719	1	MSI	699	1	16	0.2508	blue
rectal	hsa-miR-532-5p	719	1	MSI	699	1	16	0.4466	blue
rectal	hsa-miR-541-3p	719	0	MSI	699	0	16	0.2267	blue
rectal	hsa-miR-542-3p	719	0	MSI	699	0	16	0.1884	blue
rectal	hsa-miR-548aa	719	5e-04	MSI	699	0.0011	16	0.1091	blue
rectal	hsa-miR-548am-5p	719	5e-04	MSI	699	0.0013	16	0.1402	blue
rectal	hsa-miR-548aw	719	0	MSI	699	0	16	0.1247	blue
rectal	hsa-miR-548d-5p	719	0.0097	MSI	699	0.0152	16	0.2244	blue
rectal	hsa-miR-551b-5p	719	1	MSI	699	1	16	0.7762	blue
rectal	hsa-miR-5571-5p	719	0	MSI	699	0	16	0.1247	blue
rectal	hsa-miR-5585-5p	719	0	MSI	699	0	16	0.7156	blue
rectal	hsa-miR-5681b	719	0	MSI	699	0	16	0.5797	blue
rectal	hsa-miR-5685	719	0	MSI	699	0	16	0.3485	blue
rectal	hsa-miR-5686	719	0	MSI	699	0	16	0.1232	blue
rectal	hsa-miR-5708	719	0.9938	MSI	699	0.991	16	0.5906	blue
rectal	hsa-miR-590-5p	719	4e-04	MSI	699	6e-04	16	0.3062	blue
rectal	hsa-miR-595	719	0.0013	MSI	699	0.0024	16	0.2069	blue
rectal	hsa-miR-604	719	1e-04	MSI	699	0	16	0.7733	blue
rectal	hsa-miR-6071	719	0	MSI	699	0	16	0.3335	blue
rectal	hsa-miR-6081	719	0.0148	MSI	699	0.0094	16	0.7795	blue
rectal	hsa-miR-609	719	0	MSI	699	0	16	0.2267	blue
rectal	hsa-miR-6130	719	0	MSI	699	0	16	0.5	blue
rectal	hsa-miR-6134	719	0.9775	MSI	699	0.9772	16	0.6065	blue
rectal	hsa-miR-616-3p	719	1	MSI	699	1	16	0.9079	blue
rectal	hsa-miR-625-5p	719	1e-04	MSI	699	0	16	0.7733	blue
rectal	hsa-miR-632	719	0	MSI	699	0	16	0.1099	blue
rectal	hsa-miR-634	719	0	MSI	699	0	16	0.7756	blue
rectal	hsa-miR-640	719	0.0016	MSI	699	8e-04	16	0.7733	blue
rectal	hsa-miR-6511a-3p	719	0	MSI	699	0	16	0.2427	blue
rectal	hsa-miR-652-3p	719	1	MSI	699	1	16	0.4203	blue
rectal	hsa-miR-658	719	0	MSI	699	0	16	0.0904	blue
rectal	hsa-miR-659-5p	719	0	MSI	699	0	16	0.1549	blue
rectal	hsa-miR-668	719	0	MSI	699	0	16	0.4301	blue
rectal	hsa-miR-671-3p	719	0	MSI	699	0	16	0.5166	blue
rectal	hsa-miR-6719-3p	719	0	MSI	699	0	16	0.7733	blue
rectal	hsa-miR-6722-5p	719	8e-04	MSI	699	4e-04	16	0.7756	blue
rectal	hsa-miR-885-5p	719	0	MSI	699	0	16	0.3062	blue
rectal	hsa-miR-890	719	0	MSI	699	0	16	0.4203	blue
rectal	hsa-miR-92a-1-5p	719	0.0042	MSI	699	0.0044	16	0.6294	blue
rectal	hsa-miR-937-3p	719	0	MSI	699	0	16	0.1247	blue
rectal	hsa-miR-939-3p	719	0	MSI	699	0	16	0.5	blue
rectal	hsa-miR-98-5p	719	1	MSI	699	1	16	0.5534	blue
rectal	hsa-miR-324-5p	719	1	MSI	699	1	16	0.5	blue
rectal	hsa-miR-328	719	0	MSI	699	0	16	0.3061	blue
rectal	hsa-miR-335-5p	719	2e-04	MSI	699	3e-04	16	0.2267	blue
rectal	hsa-miR-339-5p	719	0.9998	MSI	699	0.9997	16	0.5	blue
rectal	hsa-miR-3607-5p	719	1e-04	MSI	699	0	16	0.5797	blue
rectal	hsa-miR-361-3p	719	0	MSI	699	0	16	0.3335	blue
rectal	hsa-miR-3613-3p	719	0	MSI	699	0	16	0.4466	blue
rectal	hsa-miR-3614-5p	719	1e-04	MSI	699	3e-04	16	0.2699	blue
rectal	hsa-miR-3615	719	0	MSI	699	0	16	0.5	blue
rectal	hsa-miR-3617-3p	719	0	MSI	699	0	16	0.4466	blue
rectal	hsa-miR-3619-5p	719	0	MSI	699	1e-04	16	0.5	blue
rectal	hsa-miR-362-5p	719	1	MSI	699	1	16	0.8768	blue
rectal	hsa-miR-3677-3p	719	1	MSI	699	1	16	0.8821	blue
rectal	hsa-miR-3679-3p	719	0	MSI	699	0	16	0.3335	blue
rectal	hsa-miR-374a-5p	719	1	MSI	699	1	16	0.5	blue
rectal	hsa-miR-374b-5p	719	1	MSI	699	1	16	0.2267	blue
rectal	hsa-miR-378d	719	0	MSI	699	0	16	0.0756	blue
rectal	hsa-miR-378e	719	0.9867	MSI	699	0.983	16	0.5	blue
rectal	hsa-miR-381-3p	719	0	MSI	699	0	16	0.5797	blue
rectal	hsa-miR-3908	719	0	MSI	699	0	16	0.5	blue
rectal	hsa-miR-3918	719	0	MSI	699	0	16	0.6665	blue
rectal	hsa-miR-3923	719	0	MSI	699	0	16	0.7733	blue
rectal	hsa-miR-3939	719	0	MSI	699	0	16	0.5797	blue
rectal	hsa-miR-3940-3p	719	0	MSI	699	0	16	0.5752	blue
rectal	hsa-miR-3944-5p	719	0.0131	MSI	699	0.02	16	0.1019	blue
rectal	hsa-miR-3972	719	1	MSI	699	1	16	0.8977	blue
rectal	hsa-miR-3976	719	1	MSI	699	1	16	0.8116	blue
rectal	hsa-miR-424-5p	719	1	MSI	699	1	16	0.5614	blue
rectal	hsa-miR-4251	719	1	MSI	699	1	16	0.8619	blue
rectal	hsa-miR-4252	719	0	MSI	699	0	16	0.5	blue
rectal	hsa-miR-4255	719	0	MSI	699	0	16	0.4203	blue
rectal	hsa-miR-4274	719	0	MSI	699	0	16	0.4248	blue
rectal	hsa-miR-4279	719	0	MSI	699	0	16	0.7733	blue
rectal	hsa-miR-4289	719	0	MSI	699	0	16	0.5	blue
rectal	hsa-miR-4290	719	2e-04	MSI	699	5e-04	16	0.1762	blue
rectal	hsa-miR-4296	719	1	MSI	699	1	16	0.8619	blue
rectal	hsa-miR-4300	719	0.9916	MSI	699	0.9918	16	0.4386	blue
rectal	hsa-miR-4303	719	0	MSI	699	1e-04	16	0.2251	blue
rectal	hsa-miR-4312	719	0	MSI	699	0	16	0.1842	blue
rectal	hsa-miR-4315	719	0	MSI	699	0	16	0.2267	blue
rectal	hsa-miR-4316	719	0	MSI	699	0	16	0.2491	blue
rectal	hsa-miR-4317	719	1	MSI	699	1	16	0.5614	blue
rectal	hsa-miR-4319	719	0	MSI	699	0	16	0.5	blue
rectal	hsa-miR-4326	719	0	MSI	699	0	16	0.5	blue
rectal	hsa-miR-4330	719	0	MSI	699	0	16	0.5	blue
rectal	hsa-miR-4421	719	0	MSI	699	0	16	0.1549	blue
rectal	hsa-miR-4436b-3p	719	1	MSI	699	1	16	0.6286	blue
rectal	hsa-miR-4469	719	0	MSI	699	0	16	0.5	blue
rectal	hsa-miR-4479	719	0.0011	MSI	699	0.0013	16	0.1884	blue
rectal	hsa-miR-4492	719	0	MSI	699	0	16	0.0756	blue
rectal	hsa-miR-4518	719	0	MSI	699	0	16	0.3061	blue
rectal	hsa-miR-4520b-3p	719	0	MSI	699	0	16	0.4794	blue
rectal	hsa-miR-4526	719	0	MSI	699	1e-04	16	0.4386	blue
rectal	hsa-miR-4533	719	1e-04	MSI	699	1e-04	16	0.2427	blue
rectal	hsa-miR-4638-5p	719	4e-04	MSI	699	7e-04	16	0.1475	blue
rectal	hsa-miR-4646-3p	719	0	MSI	699	0	16	0.1312	blue
rectal	hsa-miR-4654	719	1	MSI	699	1	16	0.5906	blue
rectal	hsa-miR-4657	719	1	MSI	699	1	16	0.2652	blue
rectal	hsa-miR-4659b-3p	719	0	MSI	699	0	16	0.2195	blue
rectal	hsa-miR-466	719	0.9995	MSI	699	0.9991	16	0.7588	blue
rectal	hsa-miR-4660	719	1	MSI	699	1	16	0.8446	blue
rectal	hsa-miR-4676-5p	719	0.9889	MSI	699	0.9866	16	0.6073	blue
rectal	hsa-miR-4684-3p	719	0	MSI	699	1e-04	16	0.343	blue
rectal	hsa-miR-4694-3p	719	0	MSI	699	0	16	0.3335	blue
rectal	hsa-miR-4695-3p	719	0	MSI	699	0	16	0.1812	blue
rectal	hsa-miR-4700-3p	719	0	MSI	699	0	16	0.5797	blue
rectal	hsa-miR-4700-5p	719	0.9998	MSI	699	0.9997	16	0.3714	blue
rectal	hsa-miR-4701-5p	719	0	MSI	699	0	16	0.5166	blue
rectal	hsa-miR-4711-5p	719	5e-04	MSI	699	0.0013	16	0.2267	blue
rectal	hsa-miR-4713-5p	719	0	MSI	699	0	16	0.5797	blue
rectal	hsa-miR-4716-5p	719	4e-04	MSI	699	5e-04	16	0.3062	blue
rectal	hsa-miR-4717-3p	719	1	MSI	699	1	16	0.4179	blue
rectal	hsa-miR-4722-5p	719	0	MSI	699	0	16	0.5086	blue
rectal	hsa-miR-4726-3p	719	0	MSI	699	0	16	0.2267	blue
rectal	hsa-miR-4730	719	1e-04	MSI	699	1e-04	16	0.4834	blue
rectal	hsa-miR-4740-3p	719	0	MSI	699	0	16	0.5797	blue
rectal	hsa-miR-1224-3p	719	0	CIMP	599	0	76	0.2799	blue
rectal	hsa-miR-1227-3p	719	0	CIMP	599	0	76	0.1475	blue
rectal	hsa-miR-1266	719	0.9995	CIMP	599	0.9999	76	0.7465	blue
rectal	hsa-miR-127-3p	719	1	CIMP	599	0.9998	76	0.9183	blue
rectal	hsa-miR-130a-3p	719	0.9994	CIMP	599	0.999	76	0.6341	blue
rectal	hsa-miR-132-3p	719	0.0054	CIMP	599	0.0157	76	0.2161	blue
rectal	hsa-miR-185-5p	719	1	CIMP	599	1	76	0.6983	blue
rectal	hsa-miR-2110	719	0	CIMP	599	1e-04	76	0.1082	blue
rectal	hsa-miR-302c-5p	719	1	CIMP	599	1	76	0.4546	blue
rectal	hsa-miR-3121-3p	719	0.9989	CIMP	599	1	76	0.5	blue
rectal	hsa-miR-3124-5p	719	0.0019	CIMP	599	0.0034	76	0.26	blue
rectal	hsa-miR-3170	719	0	CIMP	599	1e-04	76	0.3572	blue
rectal	hsa-miR-3180-5p	719	0.0071	CIMP	599	0.0169	76	0.1017	blue
rectal	hsa-miR-3191-3p	719	0	CIMP	599	2e-04	76	0.4095	blue
rectal	hsa-miR-4763-5p	719	2e-04	CIMP	599	2e-04	76	0.1187	blue
rectal	hsa-miR-4768-3p	719	0	CIMP	599	1e-04	76	0.2772	blue
rectal	hsa-miR-485-3p	719	0	CIMP	599	0	76	0.2321	blue
rectal	hsa-miR-502-3p	719	0.9904	CIMP	599	0.9946	76	0.4862	blue
rectal	hsa-miR-513c-3p	719	0	CIMP	599	0	76	0.0843	blue
rectal	hsa-miR-525-5p	719	0.9872	CIMP	599	0.9971	76	0.7103	blue
rectal	hsa-miR-532-3p	719	1	CIMP	599	1	76	0.5382	blue
rectal	hsa-miR-548aw	719	0	CIMP	599	0	76	0.088	blue
rectal	hsa-miR-5585-5p	719	0	CIMP	599	0	76	0.3766	blue
rectal	hsa-miR-5708	719	0.9938	CIMP	599	0.9922	76	0.6344	blue
rectal	hsa-miR-590-5p	719	4e-04	CIMP	599	0.0044	76	0.1964	blue
rectal	hsa-miR-595	719	0.0013	CIMP	599	0.0047	76	0.1148	blue
rectal	hsa-miR-6134	719	0.9775	CIMP	599	0.9943	76	0.629	blue
rectal	hsa-miR-625-5p	719	1e-04	CIMP	599	3e-04	76	0.1336	blue
rectal	hsa-miR-632	719	0	CIMP	599	6e-04	76	0.0911	blue
rectal	hsa-miR-652-3p	719	1	CIMP	599	1	76	0.6636	blue
rectal	hsa-miR-668	719	0	CIMP	599	0	76	0.4037	blue
rectal	hsa-miR-6722-5p	719	8e-04	CIMP	599	0.002	76	0.297	blue
rectal	hsa-miR-885-5p	719	0	CIMP	599	0	76	0.1244	blue
rectal	hsa-miR-890	719	0	CIMP	599	0	76	0.144	blue
rectal	hsa-miR-92a-1-5p	719	0.0042	CIMP	599	0.0211	76	0.3879	blue
rectal	hsa-miR-99a-5p	719	1	CIMP	599	1	76	0.8978	blue
rectal	hsa-miR-324-5p	719	1	CIMP	599	1	76	0.8289	blue
rectal	hsa-miR-328	719	0	CIMP	599	0	76	0.3749	blue
rectal	hsa-miR-339-5p	719	0.9998	CIMP	599	0.999	76	0.8729	blue
rectal	hsa-miR-3609	719	0.9996	CIMP	599	1	76	0.3193	blue
rectal	hsa-miR-3613-3p	719	0	CIMP	599	0	76	0.088	blue
rectal	hsa-miR-378e	719	0.9867	CIMP	599	0.994	76	0.7756	blue
rectal	hsa-miR-3939	719	0	CIMP	599	1e-04	76	0.1155	blue
rectal	hsa-miR-3944-5p	719	0.0131	CIMP	599	0.0107	76	0.525	blue
rectal	hsa-miR-3972	719	1	CIMP	599	1	76	0.8753	blue
rectal	hsa-miR-4296	719	1	CIMP	599	1	76	0.8195	blue
rectal	hsa-miR-4300	719	0.9916	CIMP	599	0.9955	76	0.8915	blue
rectal	hsa-miR-4303	719	0	CIMP	599	0.001	76	0.0843	blue
rectal	hsa-miR-4324	719	0.0236	CIMP	599	0.0081	76	0.5239	blue
rectal	hsa-miR-4479	719	0.0011	CIMP	599	0.0126	76	0.1611	blue
rectal	hsa-miR-4520b-3p	719	0	CIMP	599	0	76	0.1668	blue
rectal	hsa-miR-4533	719	1e-04	CIMP	599	0.0017	76	0.0872	blue
rectal	hsa-miR-4638-5p	719	4e-04	CIMP	599	0.0055	76	0.3318	blue
rectal	hsa-miR-4654	719	1	CIMP	599	1	76	0.9213	blue
rectal	hsa-miR-4659b-3p	719	0	CIMP	599	0	76	0.258	blue
rectal	hsa-miR-466	719	0.9995	CIMP	599	1	76	0.6382	blue
rectal	hsa-miR-4676-5p	719	0.9889	CIMP	599	0.9973	76	0.6363	blue
rectal	hsa-miR-4684-3p	719	0	CIMP	599	2e-04	76	0.4979	blue
rectal	hsa-miR-4700-3p	719	0	CIMP	599	0	76	0.0761	blue
rectal	hsa-miR-4700-5p	719	0.9998	CIMP	599	1	76	0.5572	blue
rectal	hsa-miR-4716-5p	719	4e-04	CIMP	599	2e-04	76	0.6284	blue
rectal	hsa-miR-4717-3p	719	1	CIMP	599	1	76	0.5197	blue
rectal	hsa-miR-4722-5p	719	0	CIMP	599	0	76	0.1932	blue
rectal	hsa-miR-4730	719	1e-04	CIMP	599	0.0012	76	0.1432	blue
rectal	hsa-let-7b-3p	719	0	BRAF	685	0	19	0.4203	blue
rectal	hsa-let-7d-3p	719	0	BRAF	685	0	19	0.5797	blue
rectal	hsa-let-7g-3p	719	0	BRAF	685	0	19	0.2267	blue
rectal	hsa-miR-1	719	0	BRAF	685	0	19	0.1247	blue
rectal	hsa-miR-1207-3p	719	0	BRAF	685	0	19	0.6665	blue
rectal	hsa-miR-1224-3p	719	0	BRAF	685	0	19	0.5797	blue
rectal	hsa-miR-1227-3p	719	0	BRAF	685	0	19	0.5534	blue
rectal	hsa-miR-124-3p	719	0	BRAF	685	0	19	0.1019	blue
rectal	hsa-miR-1243	719	0	BRAF	685	0	19	0.2508	blue
rectal	hsa-miR-1255b-5p	719	0	BRAF	685	0	19	0.2267	blue
rectal	hsa-miR-127-3p	719	1	BRAF	685	0.9998	19	0.8731	blue
rectal	hsa-miR-1271-5p	719	2e-04	BRAF	685	2e-04	19	0.3335	blue
rectal	hsa-miR-1292-5p	719	0	BRAF	685	1e-04	19	0.2267	blue
rectal	hsa-miR-1296	719	0	BRAF	685	0	19	0.1247	blue
rectal	hsa-miR-1301	719	1e-04	BRAF	685	1e-04	19	0.5	blue
rectal	hsa-miR-130a-3p	719	0.9994	BRAF	685	0.9987	19	0.7154	blue
rectal	hsa-miR-132-3p	719	0.0054	BRAF	685	0.0067	19	0.1247	blue
rectal	hsa-miR-133a	719	0	BRAF	685	0	19	0.2267	blue
rectal	hsa-miR-139-5p	719	0	BRAF	685	0	19	0.4386	blue
rectal	hsa-miR-142-3p	719	0	BRAF	685	0	19	0.088	blue
rectal	hsa-miR-143-3p	719	0	BRAF	685	0	19	0.285	blue
rectal	hsa-miR-144-3p	719	0	BRAF	685	0	19	0.5	blue
rectal	hsa-miR-145-3p	719	0	BRAF	685	0	19	0.5	blue
rectal	hsa-miR-185-5p	719	1	BRAF	685	1	19	0.2267	blue
rectal	hsa-miR-18b-3p	719	0	BRAF	685	0	19	0.5	blue
rectal	hsa-miR-1914-5p	719	0	BRAF	685	0	19	0.4466	blue
rectal	hsa-miR-193a-3p	719	1	BRAF	685	1	19	0.9244	blue
rectal	hsa-miR-1976	719	0	BRAF	685	0	19	0.2267	blue
rectal	hsa-miR-204-3p	719	0	BRAF	685	0	19	0.0756	blue
rectal	hsa-miR-20b-3p	719	0	BRAF	685	0	19	0.2267	blue
rectal	hsa-miR-2110	719	0	BRAF	685	0	19	0.7756	blue
rectal	hsa-miR-2114-3p	719	0	BRAF	685	0	19	0.7756	blue
rectal	hsa-miR-2116-3p	719	0	BRAF	685	0	19	0.1247	blue
rectal	hsa-miR-2277-3p	719	0	BRAF	685	0	19	0.5836	blue
rectal	hsa-miR-2278	719	0.0115	BRAF	685	0.0055	19	0.9194	blue
rectal	hsa-miR-28-3p	719	0	BRAF	685	0	19	0.553	blue
rectal	hsa-miR-28-5p	719	0	BRAF	685	0	19	0.3487	blue
rectal	hsa-miR-299-3p	719	0	BRAF	685	0	19	0.3062	blue
rectal	hsa-miR-302c-5p	719	1	BRAF	685	1	19	0.6227	blue
rectal	hsa-miR-3064-5p	719	0	BRAF	685	0	19	0.5	blue
rectal	hsa-miR-30e-5p	719	0	BRAF	685	0	19	0.1282	blue
rectal	hsa-miR-3121-3p	719	0.9989	BRAF	685	0.9997	19	0.1412	blue
rectal	hsa-miR-3124-5p	719	0.0019	BRAF	685	0.0011	19	0.8049	blue
rectal	hsa-miR-3130-3p	719	0.0069	BRAF	685	0.0065	19	0.0756	blue
rectal	hsa-miR-3151	719	0	BRAF	685	0	19	0.0756	blue
rectal	hsa-miR-3152-3p	719	0	BRAF	685	0	19	0.3179	blue
rectal	hsa-miR-3170	719	0	BRAF	685	0	19	0.1549	blue
rectal	hsa-miR-3177-5p	719	0	BRAF	685	0	19	0.2458	blue
rectal	hsa-miR-3178	719	0	BRAF	685	0	19	0.72	blue
rectal	hsa-miR-3180-5p	719	0.0071	BRAF	685	0.0083	19	0.2674	blue
rectal	hsa-miR-3191-3p	719	0	BRAF	685	0	19	0.7756	blue
rectal	hsa-miR-3193	719	0	BRAF	685	0	19	0.2267	blue
rectal	hsa-miR-4763-5p	719	2e-04	BRAF	685	2e-04	19	0.8768	blue
rectal	hsa-miR-4768-3p	719	0	BRAF	685	0	19	0.5836	blue
rectal	hsa-miR-4796-3p	719	0	BRAF	685	0	19	0.5	blue
rectal	hsa-miR-485-3p	719	0	BRAF	685	0	19	0.5797	blue
rectal	hsa-miR-491-3p	719	0	BRAF	685	0	19	0.2267	blue
rectal	hsa-miR-5008-3p	719	1	BRAF	685	1	19	0.9244	blue
rectal	hsa-miR-500a-3p	719	1	BRAF	685	1	19	0.5993	blue
rectal	hsa-miR-502-3p	719	0.9904	BRAF	685	0.9761	19	0.5	blue
rectal	hsa-miR-506-5p	719	0	BRAF	685	0	19	0.1247	blue
rectal	hsa-miR-513a-3p	719	0	BRAF	685	0	19	0.0756	blue
rectal	hsa-miR-513c-3p	719	0	BRAF	685	0	19	0.1099	blue
rectal	hsa-miR-5187-5p	719	2e-04	BRAF	685	2e-04	19	0.2846	blue
rectal	hsa-miR-518c-5p	719	0.0056	BRAF	685	0.0076	19	0.1269	blue
rectal	hsa-miR-5196-3p	719	0	BRAF	685	0	19	0.2267	blue
rectal	hsa-miR-519e-5p	719	0.0111	BRAF	685	0.0069	19	0.6884	blue
rectal	hsa-miR-525-5p	719	0.9872	BRAF	685	0.9754	19	0.8857	blue
rectal	hsa-miR-526b-5p	719	1	BRAF	685	1	19	0.5007	blue
rectal	hsa-miR-532-3p	719	1	BRAF	685	1	19	0.6073	blue
rectal	hsa-miR-532-5p	719	1	BRAF	685	1	19	0.7749	blue
rectal	hsa-miR-541-3p	719	0	BRAF	685	0	19	0.5	blue
rectal	hsa-miR-542-3p	719	0	BRAF	685	0	19	0.5166	blue
rectal	hsa-miR-548aa	719	5e-04	BRAF	685	1e-04	19	0.8909	blue
rectal	hsa-miR-548am-5p	719	5e-04	BRAF	685	9e-04	19	0.6286	blue
rectal	hsa-miR-548aw	719	0	BRAF	685	0	19	0.7733	blue
rectal	hsa-miR-548d-5p	719	0.0097	BRAF	685	0.0245	19	0.1247	blue
rectal	hsa-miR-5571-5p	719	0	BRAF	685	0	19	0.0756	blue
rectal	hsa-miR-5585-5p	719	0	BRAF	685	0	19	0.3611	blue
rectal	hsa-miR-5681b	719	0	BRAF	685	0	19	0.7733	blue
rectal	hsa-miR-5686	719	0	BRAF	685	0	19	0.5797	blue
rectal	hsa-miR-590-5p	719	4e-04	BRAF	685	2e-04	19	0.7756	blue
rectal	hsa-miR-595	719	0.0013	BRAF	685	0.0017	19	0.8508	blue
rectal	hsa-miR-604	719	1e-04	BRAF	685	1e-04	19	0.5	blue
rectal	hsa-miR-6081	719	0.0148	BRAF	685	0.0095	19	0.5595	blue
rectal	hsa-miR-609	719	0	BRAF	685	0	19	0.5	blue
rectal	hsa-miR-6130	719	0	BRAF	685	0	19	0.5	blue
rectal	hsa-miR-6134	719	0.9775	BRAF	685	0.9853	19	0.4451	blue
rectal	hsa-miR-625-5p	719	1e-04	BRAF	685	1e-04	19	0.5797	blue
rectal	hsa-miR-632	719	0	BRAF	685	0	19	0.0805	blue
rectal	hsa-miR-634	719	0	BRAF	685	0	19	0.2508	blue
rectal	hsa-miR-640	719	0.0016	BRAF	685	7e-04	19	0.253	blue
rectal	hsa-miR-6511a-3p	719	0	BRAF	685	0	19	0.1247	blue
rectal	hsa-miR-658	719	0	BRAF	685	0	19	0.2945	blue
rectal	hsa-miR-659-5p	719	0	BRAF	685	0	19	0.1312	blue
rectal	hsa-miR-668	719	0	BRAF	685	0	19	0.8284	blue
rectal	hsa-miR-671-3p	719	0	BRAF	685	0	19	0.6777	blue
rectal	hsa-miR-6719-3p	719	0	BRAF	685	0	19	0.1247	blue
rectal	hsa-miR-6722-5p	719	8e-04	BRAF	685	6e-04	19	0.7756	blue
rectal	hsa-miR-885-5p	719	0	BRAF	685	0	19	0.747	blue
rectal	hsa-miR-890	719	0	BRAF	685	0	19	0.2508	blue
rectal	hsa-miR-92a-1-5p	719	0.0042	BRAF	685	0.0042	19	0.2453	blue
rectal	hsa-miR-937-3p	719	0	BRAF	685	0	19	0.2267	blue
rectal	hsa-miR-939-3p	719	0	BRAF	685	0	19	0.1247	blue
rectal	hsa-miR-98-5p	719	1	BRAF	685	1	19	0.8451	blue
rectal	hsa-miR-99a-5p	719	1	BRAF	685	1	19	0.8807	blue
rectal	hsa-miR-324-5p	719	1	BRAF	685	1	19	0.8826	blue
rectal	hsa-miR-328	719	0	BRAF	685	0	19	0.8598	blue
rectal	hsa-miR-335-5p	719	2e-04	BRAF	685	2e-04	19	0.4203	blue
rectal	hsa-miR-339-5p	719	0.9998	BRAF	685	0.9987	19	0.9244	blue
rectal	hsa-miR-3607-5p	719	1e-04	BRAF	685	2e-04	19	0.1247	blue
rectal	hsa-miR-3609	719	0.9996	BRAF	685	0.9994	19	0.507	blue
rectal	hsa-miR-361-3p	719	0	BRAF	685	0	19	0.3706	blue
rectal	hsa-miR-3613-3p	719	0	BRAF	685	0	19	0.2267	blue
rectal	hsa-miR-3615	719	0	BRAF	685	0	19	0.3335	blue
rectal	hsa-miR-3617-3p	719	0	BRAF	685	0	19	0.5797	blue
rectal	hsa-miR-3619-5p	719	0	BRAF	685	1e-04	19	0.5	blue
rectal	hsa-miR-3677-3p	719	1	BRAF	685	1	19	0.8313	blue
rectal	hsa-miR-3687	719	1	BRAF	685	1	19	0.8753	blue
rectal	hsa-miR-374a-5p	719	1	BRAF	685	1	19	0.5	blue
rectal	hsa-miR-374b-5p	719	1	BRAF	685	1	19	0.6665	blue
rectal	hsa-miR-378g	719	0	BRAF	685	0	19	0.1882	blue
rectal	hsa-miR-381-3p	719	0	BRAF	685	0	19	0.7733	blue
rectal	hsa-miR-3908	719	0	BRAF	685	0	19	0.5	blue
rectal	hsa-miR-3918	719	0	BRAF	685	0	19	0.3335	blue
rectal	hsa-miR-3923	719	0	BRAF	685	0	19	0.2267	blue
rectal	hsa-miR-3939	719	0	BRAF	685	0	19	0.5	blue
rectal	hsa-miR-3940-3p	719	0	BRAF	685	0	19	0.5797	blue
rectal	hsa-miR-3944-5p	719	0.0131	BRAF	685	0.0085	19	0.5	blue
rectal	hsa-miR-3972	719	1	BRAF	685	1	19	0.9192	blue
rectal	hsa-miR-3976	719	1	BRAF	685	1	19	0.7749	blue
rectal	hsa-miR-4251	719	1	BRAF	685	1	19	0.8909	blue
rectal	hsa-miR-4252	719	0	BRAF	685	0	19	0.2267	blue
rectal	hsa-miR-4255	719	0	BRAF	685	0	19	0.1247	blue
rectal	hsa-miR-4274	719	0	BRAF	685	0	19	0.4466	blue
rectal	hsa-miR-4279	719	0	BRAF	685	0	19	0.2267	blue
rectal	hsa-miR-4289	719	0	BRAF	685	0	19	0.5	blue
rectal	hsa-miR-4290	719	2e-04	BRAF	685	2e-04	19	0.9198	blue
rectal	hsa-miR-4296	719	1	BRAF	685	1	19	0.9227	blue
rectal	hsa-miR-4303	719	0	BRAF	685	0	19	0.8158	blue
rectal	hsa-miR-4312	719	0	BRAF	685	0	19	0.5534	blue
rectal	hsa-miR-4315	719	0	BRAF	685	0	19	0.1247	blue
rectal	hsa-miR-4316	719	0	BRAF	685	0	19	0.1155	blue
rectal	hsa-miR-4317	719	1	BRAF	685	1	19	0.7348	blue
rectal	hsa-miR-4319	719	0	BRAF	685	0	19	0.5	blue
rectal	hsa-miR-4324	719	0.0236	BRAF	685	0.0126	19	0.8456	blue
rectal	hsa-miR-4326	719	0	BRAF	685	0	19	0.2267	blue
rectal	hsa-miR-4330	719	0	BRAF	685	0	19	0.5	blue
rectal	hsa-miR-4436b-3p	719	1	BRAF	685	1	19	0.9199	blue
rectal	hsa-miR-4479	719	0.0011	BRAF	685	8e-04	19	0.0802	blue
rectal	hsa-miR-4492	719	0	BRAF	685	0	19	0.4466	blue
rectal	hsa-miR-4518	719	0	BRAF	685	0	19	0.092	blue
rectal	hsa-miR-4520b-3p	719	0	BRAF	685	0	19	0.3116	blue
rectal	hsa-miR-4533	719	1e-04	BRAF	685	0	19	0.8619	blue
rectal	hsa-miR-4638-5p	719	4e-04	BRAF	685	7e-04	19	0.1051	blue
rectal	hsa-miR-4646-3p	719	0	BRAF	685	0	19	0.8688	blue
rectal	hsa-miR-4654	719	1	BRAF	685	1	19	0.7055	blue
rectal	hsa-miR-4657	719	1	BRAF	685	1	19	0.6548	blue
rectal	hsa-miR-4659b-3p	719	0	BRAF	685	0	19	0.6639	blue
rectal	hsa-miR-466	719	0.9995	BRAF	685	0.9989	19	0.6822	blue
rectal	hsa-miR-4660	719	1	BRAF	685	1	19	0.8769	blue
rectal	hsa-miR-4676-5p	719	0.9889	BRAF	685	0.9758	19	0.8598	blue
rectal	hsa-miR-4684-3p	719	0	BRAF	685	0	19	0.5757	blue
rectal	hsa-miR-4694-3p	719	0	BRAF	685	0	19	0.3335	blue
rectal	hsa-miR-4695-3p	719	0	BRAF	685	0	19	0.1247	blue
rectal	hsa-miR-4700-3p	719	0	BRAF	685	0	19	0.2267	blue
rectal	hsa-miR-4700-5p	719	0.9998	BRAF	685	0.999	19	0.6294	blue
rectal	hsa-miR-4701-5p	719	0	BRAF	685	0	19	0.4094	blue
rectal	hsa-miR-4711-5p	719	5e-04	BRAF	685	2e-04	19	0.7733	blue
rectal	hsa-miR-4713-5p	719	0	BRAF	685	0	19	0.1247	blue
rectal	hsa-miR-4716-5p	719	4e-04	BRAF	685	2e-04	19	0.7756	blue
rectal	hsa-miR-4717-3p	719	1	BRAF	685	1	19	0.5	blue
rectal	hsa-miR-4722-5p	719	0	BRAF	685	0	19	0.2307	blue
rectal	hsa-miR-4726-3p	719	0	BRAF	685	0	19	0.2267	blue
rectal	hsa-miR-4730	719	1e-04	BRAF	685	0	19	0.914	blue
rectal	hsa-miR-4740-3p	719	0	BRAF	685	0	19	0.2267	blue
rectal	hsa-miR-1266	719	0.9995	TP53	344	0.5259	353	1	blue
rectal	hsa-miR-130a-3p	719	0.9994	TP53	344	0.8521	353	0.9987	blue
rectal	hsa-miR-132-3p	719	0.0054	TP53	344	0.0034	353	0.2063	blue
rectal	hsa-miR-2278	719	0.0115	TP53	344	0.0078	353	0.3362	blue
rectal	hsa-miR-3121-3p	719	0.9989	TP53	344	0.6116	353	1	blue
rectal	hsa-miR-3124-5p	719	0.0019	TP53	344	3e-04	353	0.1922	blue
rectal	hsa-miR-502-3p	719	0.9904	TP53	344	0.5082	353	0.9946	blue
rectal	hsa-miR-518c-5p	719	0.0056	TP53	344	2e-04	353	0.5709	blue
rectal	hsa-miR-519e-5p	719	0.0111	TP53	344	0.0011	353	0.4784	blue
rectal	hsa-miR-525-5p	719	0.9872	TP53	344	0.7705	353	0.988	blue
rectal	hsa-miR-548am-5p	719	5e-04	TP53	344	0	353	0.2173	blue
rectal	hsa-miR-590-5p	719	4e-04	TP53	344	0	353	0.3335	blue
rectal	hsa-miR-6081	719	0.0148	TP53	344	0.0223	353	0.2024	blue
rectal	hsa-miR-640	719	0.0016	TP53	344	0.0014	353	0.1572	blue
rectal	hsa-miR-652-3p	719	1	TP53	344	0.8561	353	1	blue
rectal	hsa-miR-92a-1-5p	719	0.0042	TP53	344	0.0136	353	0.1134	blue
rectal	hsa-miR-3609	719	0.9996	TP53	344	0.7168	353	0.9999	blue
rectal	hsa-miR-378e	719	0.9867	TP53	344	0.3696	353	0.9994	blue
rectal	hsa-miR-3944-5p	719	0.0131	TP53	344	0.1503	353	0.0092	blue
rectal	hsa-miR-4290	719	2e-04	TP53	344	0	353	0.2852	blue
rectal	hsa-miR-4300	719	0.9916	TP53	344	0.6449	353	0.998	blue
rectal	hsa-miR-4324	719	0.0236	TP53	344	0.484	353	0.004	blue
rectal	hsa-miR-4479	719	0.0011	TP53	344	3e-04	353	0.2382	blue
rectal	hsa-miR-4638-5p	719	4e-04	TP53	344	0	353	0.4063	blue
rectal	hsa-miR-4646-3p	719	0	TP53	344	0	353	0.0971	blue
rectal	hsa-miR-4676-5p	719	0.9889	TP53	344	0.3599	353	0.9997	blue
rectal	hsa-miR-4700-5p	719	0.9998	TP53	344	0.8259	353	0.9998	blue
rectal	hsa-miR-4716-5p	719	4e-04	TP53	344	7e-04	353	0.1121	blue
rectal	hsa-miR-130a-3p	719	0.9994	KRAS	502	0.9992	212	0.7466	blue
rectal	hsa-miR-132-3p	719	0.0054	KRAS	502	0.1177	212	0.0023	blue
rectal	hsa-miR-185-5p	719	1	KRAS	502	1	212	0.8721	blue
rectal	hsa-miR-2114-3p	719	0	KRAS	502	0	212	0.0955	blue
rectal	hsa-miR-3124-5p	719	0.0019	KRAS	502	0.0018	212	0.3116	blue
rectal	hsa-miR-3130-3p	719	0.0069	KRAS	502	0.009	212	0.1864	blue
rectal	hsa-miR-3170	719	0	KRAS	502	0	212	0.4203	blue
rectal	hsa-miR-3180-5p	719	0.0071	KRAS	502	0.0139	212	0.2394	blue
rectal	hsa-miR-4768-3p	719	0	KRAS	502	0	212	0.1416	blue
rectal	hsa-miR-502-3p	719	0.9904	KRAS	502	0.9885	212	0.6846	blue
rectal	hsa-miR-5187-5p	719	2e-04	KRAS	502	3e-04	212	0.208	blue
rectal	hsa-miR-518c-5p	719	0.0056	KRAS	502	0.0077	212	0.27	blue
rectal	hsa-miR-519e-5p	719	0.0111	KRAS	502	0.0056	212	0.4203	blue
rectal	hsa-miR-532-3p	719	1	KRAS	502	1	212	0.8744	blue
rectal	hsa-miR-548d-5p	719	0.0097	KRAS	502	0.0853	212	0.0249	blue
rectal	hsa-miR-5708	719	0.9938	KRAS	502	0.9995	212	0.3013	blue
rectal	hsa-miR-604	719	1e-04	KRAS	502	0	212	0.0894	blue
rectal	hsa-miR-652-3p	719	1	KRAS	502	1	212	0.3062	blue
rectal	hsa-miR-92a-1-5p	719	0.0042	KRAS	502	4e-04	212	0.6175	blue
rectal	hsa-miR-324-5p	719	1	KRAS	502	1	212	0.6023	blue
rectal	hsa-miR-339-5p	719	0.9998	KRAS	502	0.9999	212	0.4507	blue
rectal	hsa-miR-381-3p	719	0	KRAS	502	0	212	0.1082	blue
rectal	hsa-miR-3944-5p	719	0.0131	KRAS	502	0.0131	212	0.3334	blue
rectal	hsa-miR-4479	719	0.0011	KRAS	502	1e-04	212	0.5309	blue
rectal	hsa-miR-4533	719	1e-04	KRAS	502	1e-04	212	0.1725	blue
rectal	hsa-miR-4638-5p	719	4e-04	KRAS	502	2e-04	212	0.2674	blue
rectal	hsa-miR-466	719	0.9995	KRAS	502	0.9993	212	0.7709	blue
rectal	hsa-miR-4676-5p	719	0.9889	KRAS	502	0.9805	212	0.8032	blue
rectal	hsa-miR-4684-3p	719	0	KRAS	502	0	212	0.2422	blue
rectal	hsa-let-7d-3p	719	0	STAGE_D	632	0	87	0.2497	blue
rectal	hsa-miR-1266	719	0.9995	STAGE_D	632	0.9999	87	0.26	blue
rectal	hsa-miR-127-3p	719	1	STAGE_D	632	1	87	0.3536	blue
rectal	hsa-miR-1301	719	1e-04	STAGE_D	632	1e-04	87	0.3047	blue
rectal	hsa-miR-130a-3p	719	0.9994	STAGE_D	632	0.9993	87	0.6568	blue
rectal	hsa-miR-132-3p	719	0.0054	STAGE_D	632	0.0037	87	0.4948	blue
rectal	hsa-miR-2114-3p	719	0	STAGE_D	632	0	87	0.0913	blue
rectal	hsa-miR-3064-5p	719	0	STAGE_D	632	0	87	0.1726	blue
rectal	hsa-miR-3121-3p	719	0.9989	STAGE_D	632	0.9988	87	0.6554	blue
rectal	hsa-miR-3124-5p	719	0.0019	STAGE_D	632	0.0036	87	0.2397	blue
rectal	hsa-miR-3130-3p	719	0.0069	STAGE_D	632	0.0181	87	0.1232	blue
rectal	hsa-miR-3180-5p	719	0.0071	STAGE_D	632	0.0143	87	0.1905	blue
rectal	hsa-miR-3187-5p	719	1	STAGE_D	632	1	87	0.8701	blue
rectal	hsa-miR-3191-3p	719	0	STAGE_D	632	0	87	0.4511	blue
rectal	hsa-miR-4763-5p	719	2e-04	STAGE_D	632	4e-04	87	0.1495	blue
rectal	hsa-miR-4768-3p	719	0	STAGE_D	632	0	87	0.2754	blue
rectal	hsa-miR-502-3p	719	0.9904	STAGE_D	632	0.9928	87	0.4968	blue
rectal	hsa-miR-518c-5p	719	0.0056	STAGE_D	632	0.0148	87	0.1607	blue
rectal	hsa-miR-525-5p	719	0.9872	STAGE_D	632	0.9916	87	0.4316	blue
rectal	hsa-miR-526b-5p	719	1	STAGE_D	632	1	87	0.7394	blue
rectal	hsa-miR-541-3p	719	0	STAGE_D	632	0	87	0.2267	blue
rectal	hsa-miR-548aa	719	5e-04	STAGE_D	632	0.0019	87	0.114	blue
rectal	hsa-miR-548aw	719	0	STAGE_D	632	0	87	0.2977	blue
rectal	hsa-miR-551b-5p	719	1	STAGE_D	632	1	87	0.6834	blue
rectal	hsa-miR-5708	719	0.9938	STAGE_D	632	0.9932	87	0.6216	blue
rectal	hsa-miR-590-5p	719	4e-04	STAGE_D	632	8e-04	87	0.2427	blue
rectal	hsa-miR-604	719	1e-04	STAGE_D	632	2e-04	87	0.1459	blue
rectal	hsa-miR-632	719	0	STAGE_D	632	1e-04	87	0.084	blue
rectal	hsa-miR-652-3p	719	1	STAGE_D	632	1	87	0.7366	blue
rectal	hsa-miR-885-5p	719	0	STAGE_D	632	0	87	0.1186	blue
rectal	hsa-miR-92a-1-5p	719	0.0042	STAGE_D	632	0.0142	87	0.0868	blue
rectal	hsa-miR-339-5p	719	0.9998	STAGE_D	632	0.999	87	0.8869	blue
rectal	hsa-miR-3607-5p	719	1e-04	STAGE_D	632	1e-04	87	0.1822	blue
rectal	hsa-miR-3609	719	0.9996	STAGE_D	632	0.9997	87	0.6128	blue
rectal	hsa-miR-3619-5p	719	0	STAGE_D	632	1e-04	87	0.1002	blue
rectal	hsa-miR-378e	719	0.9867	STAGE_D	632	0.9855	87	0.5534	blue
rectal	hsa-miR-3939	719	0	STAGE_D	632	0	87	0.103	blue
rectal	hsa-miR-3944-5p	719	0.0131	STAGE_D	632	0.013	87	0.4577	blue
rectal	hsa-miR-3972	719	1	STAGE_D	632	1	87	0.9222	blue
rectal	hsa-miR-429	719	1	STAGE_D	632	1	87	0.8562	blue
rectal	hsa-miR-4296	719	1	STAGE_D	632	1	87	0.4809	blue
rectal	hsa-miR-4300	719	0.9916	STAGE_D	632	0.9977	87	0.2158	blue
rectal	hsa-miR-4303	719	0	STAGE_D	632	1e-04	87	0.104	blue
rectal	hsa-miR-4479	719	0.0011	STAGE_D	632	0.0026	87	0.1778	blue
rectal	hsa-miR-4533	719	1e-04	STAGE_D	632	2e-04	87	0.1164	blue
rectal	hsa-miR-4654	719	1	STAGE_D	632	1	87	0.5932	blue
rectal	hsa-miR-466	719	0.9995	STAGE_D	632	0.9999	87	0.0823	blue
rectal	hsa-miR-4676-5p	719	0.9889	STAGE_D	632	0.9945	87	0.3199	blue
rectal	hsa-miR-4684-3p	719	0	STAGE_D	632	1e-04	87	0.1636	blue
rectal	hsa-miR-4700-3p	719	0	STAGE_D	632	0	87	0.1097	blue
rectal	hsa-miR-4711-5p	719	5e-04	STAGE_D	632	0.001	87	0.2324	blue
rectal	hsa-miR-4717-3p	719	1	STAGE_D	632	1	87	0.1778	blue
rectal	hsa-miR-4722-5p	719	0	STAGE_D	632	0	87	0.0909	blue
rectal	hsa-miR-1296	719	0	STAGE_L	393	0	326	0.1606	blue
rectal	hsa-miR-132-3p	719	0.0054	STAGE_L	393	0.0151	326	0.0998	blue
rectal	hsa-miR-28-3p	719	0	STAGE_L	393	1e-04	326	0.08	blue
rectal	hsa-miR-3121-3p	719	0.9989	STAGE_L	393	0.8492	326	0.9992	blue
rectal	hsa-miR-519e-5p	719	0.0111	STAGE_L	393	0.016	326	0.1932	blue
rectal	hsa-miR-525-5p	719	0.9872	STAGE_L	393	0.8519	326	0.9765	blue
rectal	hsa-miR-548d-5p	719	0.0097	STAGE_L	393	0.0116	326	0.2225	blue
rectal	hsa-miR-5708	719	0.9938	STAGE_L	393	0.8233	326	0.9923	blue
rectal	hsa-miR-6081	719	0.0148	STAGE_L	393	0.2407	326	0.0133	blue
rectal	hsa-miR-625-5p	719	1e-04	STAGE_L	393	1e-04	326	0.1052	blue
rectal	hsa-miR-6511a-3p	719	0	STAGE_L	393	0	326	0.0968	blue
rectal	hsa-miR-6722-5p	719	8e-04	STAGE_L	393	0.002	326	0.1027	blue
rectal	hsa-miR-92a-1-5p	719	0.0042	STAGE_L	393	0.011	326	0.1102	blue
rectal	hsa-miR-3614-5p	719	1e-04	STAGE_L	393	0	326	0.2267	blue
rectal	hsa-miR-3619-5p	719	0	STAGE_L	393	0	326	0.1443	blue
rectal	hsa-miR-4300	719	0.9916	STAGE_L	393	0.7645	326	0.9947	blue
rectal	hsa-miR-4324	719	0.0236	STAGE_L	393	0.2951	326	0.014	blue
rectal	hsa-miR-4638-5p	719	4e-04	STAGE_L	393	3e-04	326	0.1509	blue
rectal	hsa-miR-4676-5p	719	0.9889	STAGE_L	393	0.8213	326	0.9839	blue
rectal	hsa-miR-1271-5p	719	2e-04	STAGE_R	431	3e-04	288	0.1194	blue
rectal	hsa-miR-132-3p	719	0.0054	STAGE_R	431	0.0764	288	0.0157	blue
rectal	hsa-miR-28-5p	719	0	STAGE_R	431	0	288	0.0991	blue
rectal	hsa-miR-3121-3p	719	0.9989	STAGE_R	431	0.9996	288	0.7049	blue
rectal	hsa-miR-3124-5p	719	0.0019	STAGE_R	431	0.008	288	0.0854	blue
rectal	hsa-miR-3130-3p	719	0.0069	STAGE_R	431	0.0157	288	0.1363	blue
rectal	hsa-miR-3180-5p	719	0.0071	STAGE_R	431	0.0182	288	0.1351	blue
rectal	hsa-miR-518c-5p	719	0.0056	STAGE_R	431	0.0079	288	0.2037	blue
rectal	hsa-miR-548am-5p	719	5e-04	STAGE_R	431	6e-04	288	0.1613	blue
rectal	hsa-miR-5708	719	0.9938	STAGE_R	431	0.9914	288	0.7931	blue
rectal	hsa-miR-595	719	0.0013	STAGE_R	431	6e-04	288	0.332	blue
rectal	hsa-miR-6081	719	0.0148	STAGE_R	431	0.0024	288	0.553	blue
rectal	hsa-miR-640	719	0.0016	STAGE_R	431	0.0043	288	0.1159	blue
rectal	hsa-miR-335-5p	719	2e-04	STAGE_R	431	2e-04	288	0.1294	blue
rectal	hsa-miR-381-3p	719	0	STAGE_R	431	0	288	0.0786	blue
rectal	hsa-miR-4290	719	2e-04	STAGE_R	431	3e-04	288	0.1231	blue
rectal	hsa-miR-4300	719	0.9916	STAGE_R	431	0.9774	288	0.8643	blue
rectal	hsa-miR-4324	719	0.0236	STAGE_R	431	0.006	288	0.501	blue
rectal	hsa-miR-466	719	0.9995	STAGE_R	431	0.852	288	0.9998	blue
rectal	hsa-miR-4700-5p	719	0.9998	STAGE_R	431	0.9995	288	0.8913	blue
rectal	hsa-miR-4730	719	1e-04	STAGE_R	431	1e-04	288	0.1569	blue
rectal	hsa-miR-127-3p	719	1	AJCC_1	450	0.9999	269	0.9122	blue
rectal	hsa-miR-1296	719	0	AJCC_1	450	0	269	0.1076	blue
rectal	hsa-miR-1301	719	1e-04	AJCC_1	450	4e-04	269	0.0806	blue
rectal	hsa-miR-132-3p	719	0.0054	AJCC_1	450	0.0185	269	0.1076	blue
rectal	hsa-miR-3180-5p	719	0.0071	AJCC_1	450	0.0125	269	0.1787	blue
rectal	hsa-miR-5187-5p	719	2e-04	AJCC_1	450	8e-04	269	0.0819	blue
rectal	hsa-miR-519e-5p	719	0.0111	AJCC_1	450	0.023	269	0.1681	blue
rectal	hsa-miR-525-5p	719	0.9872	AJCC_1	450	0.8706	269	0.9778	blue
rectal	hsa-miR-625-5p	719	1e-04	AJCC_1	450	1e-04	269	0.1164	blue
rectal	hsa-miR-6511a-3p	719	0	AJCC_1	450	0	269	0.116	blue
rectal	hsa-miR-6722-5p	719	8e-04	AJCC_1	450	3e-04	269	0.3364	blue
rectal	hsa-miR-92a-1-5p	719	0.0042	AJCC_1	450	0.0129	269	0.1052	blue
rectal	hsa-miR-3609	719	0.9996	AJCC_1	450	0.9989	269	0.8996	blue
rectal	hsa-miR-3614-5p	719	1e-04	AJCC_1	450	0	269	0.3111	blue
rectal	hsa-miR-3619-5p	719	0	AJCC_1	450	1e-04	269	0.0976	blue
rectal	hsa-miR-4300	719	0.9916	AJCC_1	450	0.8733	269	0.9878	blue
rectal	hsa-miR-4324	719	0.0236	AJCC_1	450	0.3783	269	0.0031	blue
rectal	hsa-miR-4638-5p	719	4e-04	AJCC_1	450	5e-04	269	0.1572	blue
rectal	hsa-miR-466	719	0.9995	AJCC_1	450	0.9991	269	0.8425	blue
rectal	hsa-miR-1266	719	0.9995	AJCC_2	313	0.72	406	0.9998	blue
rectal	hsa-miR-1296	719	0	AJCC_2	313	0	406	0.1433	blue
rectal	hsa-miR-132-3p	719	0.0054	AJCC_2	313	0.0167	406	0.084	blue
rectal	hsa-miR-2278	719	0.0115	AJCC_2	313	0.0249	406	0.1333	blue
rectal	hsa-miR-3121-3p	719	0.9989	AJCC_2	313	0.8941	406	0.9967	blue
rectal	hsa-miR-519e-5p	719	0.0111	AJCC_2	313	0.0104	406	0.2028	blue
rectal	hsa-miR-525-5p	719	0.9872	AJCC_2	313	0.7194	406	0.9891	blue
rectal	hsa-miR-5708	719	0.9938	AJCC_2	313	0.4159	406	0.9994	blue
rectal	hsa-miR-590-5p	719	4e-04	AJCC_2	313	0.0778	406	0.0021	blue
rectal	hsa-miR-6511a-3p	719	0	AJCC_2	313	0	406	0.1046	blue
rectal	hsa-miR-6722-5p	719	8e-04	AJCC_2	313	2e-04	406	0.2222	blue
rectal	hsa-miR-92a-1-5p	719	0.0042	AJCC_2	313	0.1172	406	0.0137	blue
rectal	hsa-miR-3614-5p	719	1e-04	AJCC_2	313	1e-04	406	0.086	blue
rectal	hsa-miR-4300	719	0.9916	AJCC_2	313	0.7117	406	0.9937	blue
rectal	hsa-miR-4676-5p	719	0.9889	AJCC_2	313	0.6357	406	0.9945	blue
rectal	hsa-miR-4716-5p	719	4e-04	AJCC_2	313	1e-04	406	0.1904	blue
rectal	hsa-let-7d-3p	719	0	AJCC_3	111	0.2322	608	0	blue
rectal	hsa-miR-1266	719	0.9995	AJCC_3	111	0.3474	608	0.9999	blue
rectal	hsa-miR-127-3p	719	1	AJCC_3	111	0.294	608	1	blue
rectal	hsa-miR-130a-3p	719	0.9994	AJCC_3	111	0.2258	608	0.9998	blue
rectal	hsa-miR-132-3p	719	0.0054	AJCC_3	111	0.2956	608	0.0085	blue
rectal	hsa-miR-185-5p	719	1	AJCC_3	111	0.894	608	1	blue
rectal	hsa-miR-302c-5p	719	1	AJCC_3	111	0.8239	608	1	blue
rectal	hsa-miR-3064-5p	719	0	AJCC_3	111	0.0818	608	0	blue
rectal	hsa-miR-3121-3p	719	0.9989	AJCC_3	111	0.6741	608	0.9985	blue
rectal	hsa-miR-3124-5p	719	0.0019	AJCC_3	111	0.2567	608	0.0039	blue
rectal	hsa-miR-3187-5p	719	1	AJCC_3	111	0.8586	608	1	blue
rectal	hsa-miR-3191-3p	719	0	AJCC_3	111	0.2543	608	0	blue
rectal	hsa-miR-4763-5p	719	2e-04	AJCC_3	111	0.1121	608	8e-04	blue
rectal	hsa-miR-500a-3p	719	1	AJCC_3	111	0.7197	608	1	blue
rectal	hsa-miR-502-3p	719	0.9904	AJCC_3	111	0.5	608	0.9914	blue
rectal	hsa-miR-519e-5p	719	0.0111	AJCC_3	111	0.0046	608	0.1257	blue
rectal	hsa-miR-525-5p	719	0.9872	AJCC_3	111	0.1811	608	0.9962	blue
rectal	hsa-miR-526b-5p	719	1	AJCC_3	111	0.8216	608	1	blue
rectal	hsa-miR-548aw	719	0	AJCC_3	111	0.0814	608	0	blue
rectal	hsa-miR-548d-5p	719	0.0097	AJCC_3	111	0.0013	608	0.1195	blue
rectal	hsa-miR-551b-5p	719	1	AJCC_3	111	0.6648	608	1	blue
rectal	hsa-miR-5708	719	0.9938	AJCC_3	111	0.5768	608	0.9931	blue
rectal	hsa-miR-590-5p	719	4e-04	AJCC_3	111	0.57	608	2e-04	blue
rectal	hsa-miR-652-3p	719	1	AJCC_3	111	0.7323	608	1	blue
rectal	hsa-miR-885-5p	719	0	AJCC_3	111	0.1061	608	0	blue
rectal	hsa-miR-92a-1-5p	719	0.0042	AJCC_3	111	0.0936	608	0.0169	blue
rectal	hsa-miR-99a-5p	719	1	AJCC_3	111	0.8519	608	1	blue
rectal	hsa-miR-324-5p	719	1	AJCC_3	111	0.922	608	1	blue
rectal	hsa-miR-339-5p	719	0.9998	AJCC_3	111	0.8376	608	0.999	blue
rectal	hsa-miR-3609	719	0.9996	AJCC_3	111	0.5886	608	0.9996	blue
rectal	hsa-miR-3619-5p	719	0	AJCC_3	111	0.1506	608	1e-04	blue
rectal	hsa-miR-378e	719	0.9867	AJCC_3	111	0.3386	608	0.9905	blue
rectal	hsa-miR-3944-5p	719	0.0131	AJCC_3	111	0.2964	608	0.0244	blue
rectal	hsa-miR-3972	719	1	AJCC_3	111	0.917	608	1	blue
rectal	hsa-miR-429	719	1	AJCC_3	111	0.8067	608	1	blue
rectal	hsa-miR-4296	719	1	AJCC_3	111	0.5023	608	1	blue
rectal	hsa-miR-4300	719	0.9916	AJCC_3	111	0.2597	608	0.9971	blue
rectal	hsa-miR-4654	719	1	AJCC_3	111	0.4933	608	1	blue
rectal	hsa-miR-4676-5p	719	0.9889	AJCC_3	111	0.3048	608	0.9946	blue
rectal	hsa-miR-4711-5p	719	5e-04	AJCC_3	111	0.1024	608	0.0025	blue
rectal	hsa-miR-4717-3p	719	1	AJCC_3	111	0.328	608	1	blue
rectal	hsa-miR-132-3p	719	0.0054	SEX	409	0.0153	310	0.1091	blue
rectal	hsa-miR-2278	719	0.0115	SEX	409	0.1763	310	0.0156	blue
rectal	hsa-miR-3124-5p	719	0.0019	SEX	409	0.0042	310	0.1377	blue
rectal	hsa-miR-3180-5p	719	0.0071	SEX	409	0.1188	310	0.0166	blue
rectal	hsa-miR-502-3p	719	0.9904	SEX	409	0.9967	310	0.6097	blue
rectal	hsa-miR-518c-5p	719	0.0056	SEX	409	0.0806	310	0.0214	blue
rectal	hsa-miR-5708	719	0.9938	SEX	409	0.7343	310	0.9976	blue
rectal	hsa-miR-6081	719	0.0148	SEX	409	0.0202	310	0.2013	blue
rectal	hsa-miR-6134	719	0.9775	SEX	409	0.9839	310	0.6515	blue
rectal	hsa-miR-3609	719	0.9996	SEX	409	0.9986	310	0.9173	blue
rectal	hsa-miR-4300	719	0.9916	SEX	409	0.8926	310	0.9793	blue
rectal	hsa-miR-4716-5p	719	4e-04	SEX	409	0.1809	310	1e-04	blue
rectal	hsa-miR-1243	719	0	VITAL_ALIVE	341	0	378	0.1261	blue
rectal	hsa-miR-1266	719	0.9995	VITAL_ALIVE	341	0.7253	378	0.9998	blue
rectal	hsa-miR-1271-5p	719	2e-04	VITAL_ALIVE	341	2e-04	378	0.1074	blue
rectal	hsa-miR-130a-3p	719	0.9994	VITAL_ALIVE	341	0.8333	378	0.9994	blue
rectal	hsa-miR-132-3p	719	0.0054	VITAL_ALIVE	341	0.1749	378	0.0066	blue
rectal	hsa-miR-2278	719	0.0115	VITAL_ALIVE	341	8e-04	378	0.492	blue
rectal	hsa-miR-3121-3p	719	0.9989	VITAL_ALIVE	341	0.6086	378	0.9999	blue
rectal	hsa-miR-502-3p	719	0.9904	VITAL_ALIVE	341	0.8535	378	0.9751	blue
rectal	hsa-miR-518c-5p	719	0.0056	VITAL_ALIVE	341	0.0015	378	0.3227	blue
rectal	hsa-miR-519e-5p	719	0.0111	VITAL_ALIVE	341	0.0115	378	0.2004	blue
rectal	hsa-miR-525-5p	719	0.9872	VITAL_ALIVE	341	0.2637	378	0.9998	blue
rectal	hsa-miR-548aa	719	5e-04	VITAL_ALIVE	341	0	378	0.2318	blue
rectal	hsa-miR-548d-5p	719	0.0097	VITAL_ALIVE	341	0.0224	378	0.1249	blue
rectal	hsa-miR-5708	719	0.9938	VITAL_ALIVE	341	0.7932	378	0.9925	blue
rectal	hsa-miR-590-5p	719	4e-04	VITAL_ALIVE	341	3e-04	378	0.1285	blue
rectal	hsa-miR-6081	719	0.0148	VITAL_ALIVE	341	0.0146	378	0.2145	blue
rectal	hsa-miR-6134	719	0.9775	VITAL_ALIVE	341	0.6123	378	0.9899	blue
rectal	hsa-miR-640	719	0.0016	VITAL_ALIVE	341	7e-04	378	0.147	blue
rectal	hsa-miR-92a-1-5p	719	0.0042	VITAL_ALIVE	341	0.0035	378	0.1659	blue
rectal	hsa-miR-378e	719	0.9867	VITAL_ALIVE	341	0.4237	378	0.9982	blue
rectal	hsa-miR-3944-5p	719	0.0131	VITAL_ALIVE	341	0.0216	378	0.173	blue
rectal	hsa-miR-4300	719	0.9916	VITAL_ALIVE	341	0.5704	378	0.9982	blue
rectal	hsa-miR-4324	719	0.0236	VITAL_ALIVE	341	0.3104	378	0.0197	blue
rectal	hsa-miR-4638-5p	719	4e-04	VITAL_ALIVE	341	5e-04	378	0.0983	blue
rectal	hsa-miR-466	719	0.9995	VITAL_ALIVE	341	0.6866	378	0.9999	blue
rectal	hsa-miR-4676-5p	719	0.9889	VITAL_ALIVE	341	0.6069	378	0.9958	blue
rectal	hsa-miR-4716-5p	719	4e-04	VITAL_ALIVE	341	6e-04	378	0.1011	blue
rectal	hsa-miR-130a-3p	719	0.9994	SURV5YRS	297	0.8875	422	0.9984	blue
rectal	hsa-miR-132-3p	719	0.0054	SURV5YRS	297	0.2357	422	0.0063	blue
rectal	hsa-miR-2278	719	0.0115	SURV5YRS	297	0.0014	422	0.3728	blue
rectal	hsa-miR-3121-3p	719	0.9989	SURV5YRS	297	0.739	422	0.9993	blue
rectal	hsa-miR-3124-5p	719	0.0019	SURV5YRS	297	0.1976	422	0.0023	blue
rectal	hsa-miR-3130-3p	719	0.0069	SURV5YRS	297	0.1688	422	0.013	blue
rectal	hsa-miR-3180-5p	719	0.0071	SURV5YRS	297	0.1226	422	0.0214	blue
rectal	hsa-miR-518c-5p	719	0.0056	SURV5YRS	297	0.0208	422	0.088	blue
rectal	hsa-miR-525-5p	719	0.9872	SURV5YRS	297	0.4546	422	0.998	blue
rectal	hsa-miR-548aa	719	5e-04	SURV5YRS	297	1e-04	422	0.1339	blue
rectal	hsa-miR-5708	719	0.9938	SURV5YRS	297	0.5908	422	0.9981	blue
rectal	hsa-miR-378e	719	0.9867	SURV5YRS	297	0.6964	422	0.9858	blue
rectal	hsa-miR-4300	719	0.9916	SURV5YRS	297	0.6961	422	0.9935	blue
rectal	hsa-miR-4324	719	0.0236	SURV5YRS	297	0.3048	422	0.0234	blue
rectal	hsa-miR-4533	719	1e-04	SURV5YRS	297	0.1471	422	1e-04	blue
rectal	hsa-miR-466	719	0.9995	SURV5YRS	297	0.5861	422	0.9999	blue
rectal	hsa-miR-4676-5p	719	0.9889	SURV5YRS	297	0.677	422	0.9909	blue
rectal	hsa-miR-4717-3p	719	1	SURV5YRS	297	0.882	422	1	blue
rectal	hsa-miR-1224-3p	719	0	COD_CRC	112	0.0996	229	0	blue
rectal	hsa-miR-1227-3p	719	0	COD_CRC	112	0.0778	229	0.0124	blue
rectal	hsa-miR-127-3p	719	1	COD_CRC	112	0.998	229	0.9208	blue
rectal	hsa-miR-1292-5p	719	0	COD_CRC	112	0.1281	229	0.0047	blue
rectal	hsa-miR-1296	719	0	COD_CRC	112	0.138	229	3e-04	blue
rectal	hsa-miR-1301	719	1e-04	COD_CRC	112	0.1329	229	0.0076	blue
rectal	hsa-miR-2110	719	0	COD_CRC	112	0.3002	229	0.0015	blue
rectal	hsa-miR-2278	719	0.0115	COD_CRC	112	0.2982	229	3e-04	blue
rectal	hsa-miR-28-3p	719	0	COD_CRC	112	0.211	229	3e-04	blue
rectal	hsa-miR-28-5p	719	0	COD_CRC	112	0.3084	229	0	blue
rectal	hsa-miR-3064-5p	719	0	COD_CRC	112	0.2051	229	3e-04	blue
rectal	hsa-miR-30e-5p	719	0	COD_CRC	112	0.3195	229	0	blue
rectal	hsa-miR-3191-3p	719	0	COD_CRC	112	0.2279	229	0.0062	blue
rectal	hsa-miR-3193	719	0	COD_CRC	112	0.2159	229	0	blue
rectal	hsa-miR-4763-5p	719	2e-04	COD_CRC	112	0.3646	229	0.0066	blue
rectal	hsa-miR-4796-3p	719	0	COD_CRC	112	0.1329	229	0	blue
rectal	hsa-miR-485-3p	719	0	COD_CRC	112	0.2629	229	0	blue
rectal	hsa-miR-5187-5p	719	2e-04	COD_CRC	112	0.4568	229	6e-04	blue
rectal	hsa-miR-518c-5p	719	0.0056	COD_CRC	112	0.1374	229	0.0028	blue
rectal	hsa-miR-5196-3p	719	0	COD_CRC	112	0.205	229	0	blue
[truncated: 1,143 more rows]
